# Supplementary material for: Mediation effects of metabolites and sex hormones on the relationship between body mass index and breast cancer: Mendelian randomization analysis and mediation analysis
Source: Front Oncol. 2024 Nov 21;14:1449956. doi: 10.3389/fonc.2024.1449956 (PMC11617525; doi:10.3389/fonc.2024.1449956)
Supplement: Supplementary file 1 [file Table1.xls]

## Sheet: ST0
Supplementary Materials
Contents
Supplementary Table 1. The impact of female body mass index (ID:ieu-a-974) on 249 metabolic traits.
Supplementary Table 2. The impact of 249 metabolic traits on Breast cancer (BCAC consortium ID:ieu-a-1126).
Supplementary Table 3. Influential metabolic traits in Breast Cancer.
Supplementary Table 4. The impact of 249 metabolic traits on ER+ Breast cancer (BCAC consortium ID:ieu-a-1127).
Supplementary Table 5. Influential metabolic traits in ER+ Breast Cancer.
Supplementary Table 6. The impact of 249 metabolic traits on ER- Breast cancer (BCAC consortium ID:ieu-a-1128).
Supplementary Table 7. The mediators between body mass index and breast cancer were screened according to their P-value (p<0.05) after the FDR corrected.
Supplementary Table 8. The mediators between body mass index and ER+ breast cancer were screened according to their P-value (p<0.05) after the FDR corrected.
Supplementary Table 9. The mediators between body mass index and ER- breast cancer were screened according to their P-value (p<0.05) before the FDR corrected.

## Sheet: ST1
Supplementary Table 1. The impact of female body mass index (ID:ieu-a-974) on 249 metabolic traits.
outcome	exposure	Number of SNPs	IVW_Beta	IVW_se	IVW_pval	IVW_q_value	Weighted_median_Beta	Weighted_median_se	Weighted_median_pval	MR_Egger_Beta	MR_Egger_se	MR_Egger_pval	Q	Q_pval	egger_intercept	se	pval	Raw_Causal.Estimate	Raw_Sd	Raw_P_value	Outlier-corrected_Causal.Estimate	Outlier-corrected_Sd	Outlier-corrected_P_value
Acetate levels || id:ebi-a-GCST90092803	Body mass index || id:ieu-a-974	37	-0.0285482	0.0239342	0.232956	0.269585	-0.0232363	0.0325358	0.475118	0.00192946	0.065578	0.976695	46.2363	0.118036	-0.00119795	0.00239586	0.620199	-0.0285482	0.0239342	0.240759	NA	NA	NA
Acetoacetate levels || id:ebi-a-GCST90092804	Body mass index || id:ieu-a-974	37	0.060007	0.0261183	0.0215897	0.0310742	0.0659467	0.0339163	0.0518482	0.0335306	0.0716557	0.642729	56.6527	0.0155331	0.00104068	0.00261792	0.693397	0.060007	0.0261183	0.02751	NA	NA	NA
Acetone levels || id:ebi-a-GCST90092805	Body mass index || id:ieu-a-974	37	0.020605	0.0248895	0.407751	0.439524	0.0198734	0.0315634	0.528934	0.0251256	0.0684339	0.715717	51.0163	0.0498281	-0.000177687	0.00250021	0.943747	0.020605	0.0248895	0.413205	NA	NA	NA
Alanine levels || id:ebi-a-GCST90092806	Body mass index || id:ieu-a-974	37	0.00497489	0.0207885	0.810865	0.821428	0.0291441	0.0307037	0.342517	0.0389382	0.0563612	0.494205	24.9362	0.917313	-0.00133499	0.00205917	0.521014	0.00497489	0.0173016	0.775348	NA	NA	NA
Albumin levels || id:ebi-a-GCST90092807	Body mass index || id:ieu-a-974	37	-0.0941485	0.0282863	0.000873416	0.00171245	-0.111327	0.0322985	0.000567211	-0.0911969	0.077777	0.248899	66.1074	0.00162676	-0.000116016	0.00284156	0.967665	-0.0941485	0.0282863	0.00202318	-0.081838	0.0243229	0.00187024
Apolipoprotein A1 levels || id:ebi-a-GCST90092808	Body mass index || id:ieu-a-974	35	-0.153849	0.0338166	5.37719e-06	1.94047e-05	-0.11357	0.0340156	0.000841562	-0.0564711	0.0904996	0.536922	102.181	9.60502e-09	-0.00388967	0.00335579	0.254738	-0.153849	0.0338166	6.54065e-05	-0.183949	0.0279474	2.03567e-07
Apolipoprotein B levels || id:ebi-a-GCST90092809	Body mass index || id:ieu-a-974	36	-0.0486294	0.0238158	0.0411621	0.0563151	-0.0529656	0.0322538	0.100559	-0.118761	0.0636113	0.070548	44.2374	0.13615	0.00277564	0.0023367	0.243126	-0.0486294	0.0238158	0.0487549	NA	NA	NA
Ratio of apolipoprotein B to apolipoprotein A1 levels || id:ebi-a-GCST90092810	Body mass index || id:ieu-a-974	37	0.0465906	0.0330363	0.158455	0.19153	0.023479	0.0359626	0.513839	-0.0857307	0.0875734	0.334319	92.1259	8.18787e-07	0.00520177	0.00319981	0.112997	0.0465906	0.0330363	0.167037	0.0591246	0.0305691	0.0612153
3-Hydroxybutyrate levels || id:ebi-a-GCST90092811	Body mass index || id:ieu-a-974	37	0.0473889	0.0301968	0.11657	0.14734	0.071973	0.0333223	0.0307797	-0.00720644	0.0824373	0.930838	75.6614	0.000122253	0.00214586	0.00301174	0.480879	0.0473889	0.0301968	0.125319	0.0383003	0.0278487	0.177779
Total cholines levels || id:ebi-a-GCST90092812	Body mass index || id:ieu-a-974	35	-0.133752	0.0295191	5.86919e-06	2.05835e-05	-0.129134	0.0353245	0.000256539	-0.0869267	0.079727	0.283477	73.3288	0.000104539	-0.00187032	0.00295394	0.530992	-0.133752	0.0295191	6.90628e-05	-0.139082	0.0248069	3.40015e-06
Citrate levels || id:ebi-a-GCST90092813	Body mass index || id:ieu-a-974	37	0.0327673	0.0228064	0.150786	0.183191	0.0418689	0.0305653	0.170744	0.0962452	0.0616417	0.127436	44.3636	0.159745	-0.00249499	0.00225202	0.275464	0.0327673	0.0228064	0.159421	NA	NA	NA
Clinical LDL cholesterol levels || id:ebi-a-GCST90092814	Body mass index || id:ieu-a-974	36	-0.0864245	0.025876	0.000837947	0.00165594	-0.110101	0.0320789	0.000598701	-0.145575	0.0696839	0.0442578	52.6223	0.0282556	0.00234096	0.00255969	0.366868	-0.0864245	0.025876	0.00200054	NA	NA	NA
Creatinine levels || id:ebi-a-GCST90092815	Body mass index || id:ieu-a-974	37	0.038902	0.0284331	0.171252	0.205008	0.0316885	0.0286364	0.268476	-0.0295913	0.0771852	0.703757	89.9418	1.64412e-06	0.00269228	0.00282004	0.346278	0.038902	0.0284331	0.179731	0.0270936	0.0212897	0.21205
Docosahexaenoic acid levels || id:ebi-a-GCST90092816	Body mass index || id:ieu-a-974	37	-0.103039	0.0277244	0.000201969	0.000449021	-0.0844653	0.0295434	0.00424944	-0.0239879	0.0748664	0.750563	69.6581	0.000642055	-0.00310714	0.00273519	0.263682	-0.103039	0.0277244	0.000683285	-0.086942	0.0243316	0.00107927
Ratio of docosahexaenoic acid to total fatty acid levels || id:ebi-a-GCST90092817	Body mass index || id:ieu-a-974	37	-0.0850864	0.0271552	0.0017283	0.00307391	-0.0149954	0.032395	0.643442	-0.00100849	0.073087	0.989069	64.5645	0.00240501	-0.00330471	0.00267017	0.224088	-0.0850864	0.0271552	0.00342832	NA	NA	NA
Glutamine levels || id:ebi-a-GCST90092818	Body mass index || id:ieu-a-974	37	-0.0342175	0.0272425	0.209102	0.245597	-0.0246859	0.0333051	0.458569	0.055227	0.0731263	0.455166	60.7021	0.0061642	-0.00351559	0.00267159	0.196756	-0.0342175	0.0272425	0.217193	-0.0469308	0.0241949	0.0605097
Glucose levels || id:ebi-a-GCST90092819	Body mass index || id:ieu-a-974	37	0.124751	0.0241869	2.49843e-07	1.70712e-06	0.14088	0.0320884	1.13155e-05	0.147101	0.0663805	0.0332865	48.6215	0.077961	-0.000878484	0.00242522	0.71936	0.124751	0.0241869	9.26799e-06	NA	NA	NA
Glycine levels || id:ebi-a-GCST90092820	Body mass index || id:ieu-a-974	37	-0.102822	0.0218625	2.562e-06	1.0126e-05	-0.0907301	0.0312957	0.00374205	-0.143729	0.0596459	0.02136	43.9245	0.170967	0.00160815	0.00217949	0.46552	-0.102822	0.0218625	3.70845e-05	NA	NA	NA
Glycoprotein acetyls levels || id:ebi-a-GCST90092821	Body mass index || id:ieu-a-974	37	0.153054	0.0244652	3.95018e-10	7.02568e-09	0.13009	0.0328705	7.5692e-05	0.0102659	0.0620414	0.869528	50.0163	0.0602904	0.0056134	0.00226698	0.0182629	0.153054	0.0244652	3.16575e-07	NA	NA	NA
HDL cholesterol levels || id:ebi-a-GCST90092822	Body mass index || id:ieu-a-974	34	-0.173063	0.0347805	6.49624e-07	3.30115e-06	-0.141646	0.0335135	2.37332e-05	-0.0870065	0.092668	0.354813	107.542	7.93123e-10	-0.00346469	0.00345817	0.323916	-0.173063	0.0347805	1.98069e-05	-0.187525	0.0254994	2.802e-08
Cholesteryl ester levels in HDL || id:ebi-a-GCST90092823	Body mass index || id:ieu-a-974	34	-0.173433	0.0350209	7.33488e-07	3.65277e-06	-0.133949	0.0328104	4.45508e-05	-0.0912323	0.0934541	0.336275	107.917	6.93019e-10	-0.00330947	0.00348749	0.349756	-0.173433	0.0350209	2.123e-05	-0.171134	0.0244754	9.06221e-08
Free cholesterol levels in HDL || id:ebi-a-GCST90092824	Body mass index || id:ieu-a-974	34	-0.164005	0.032953	6.45993e-07	3.30115e-06	-0.140305	0.0342616	4.2198e-05	-0.0667686	0.0872262	0.449604	98.2986	2.0757e-08	-0.00391456	0.00325493	0.237934	-0.164005	0.032953	1.97437e-05	-0.185816	0.0249497	1.78088e-08
Total lipid levels in HDL || id:ebi-a-GCST90092825	Body mass index || id:ieu-a-974	35	-0.163458	0.0345297	2.20305e-06	9.17887e-06	-0.113875	0.0335205	0.000680841	-0.0470425	0.0916935	0.61134	110.698	4.73596e-10	-0.00465071	0.00340041	0.180652	-0.163458	0.0345297	3.79214e-05	-0.173133	0.0269313	3.15591e-07
Concentration of HDL particles || id:ebi-a-GCST90092826	Body mass index || id:ieu-a-974	36	-0.153259	0.0372504	3.88393e-05	0.0001018	-0.084293	0.0341951	0.0136989	-0.0653243	0.100778	0.521208	122.877	1.06344e-11	-0.00348728	0.00371257	0.354195	-0.153259	0.0372504	0.000224025	-0.170344	0.0304357	3.49801e-06
Phospholipid levels in HDL || id:ebi-a-GCST90092827	Body mass index || id:ieu-a-974	36	-0.155462	0.0353465	1.09134e-05	3.57557e-05	-0.0971512	0.0313729	0.00195712	-0.0129664	0.0932001	0.890173	119.821	3.26336e-11	-0.00565193	0.00343386	0.10899	-0.155462	0.0353465	9.72442e-05	-0.175541	0.0263392	1.60824e-07
Average diameter for HDL particles || id:ebi-a-GCST90092828	Body mass index || id:ieu-a-974	35	-0.176935	0.0335222	1.305e-07	1.16052e-06	-0.180949	0.0309996	5.31078e-09	-0.0135152	0.0857123	0.875669	106.496	2.11582e-09	-0.00653069	0.00317702	0.0478039	-0.176935	0.0335222	7.47904e-06	-0.221443	0.0222764	3.69298e-11
Triglyceride levels in HDL || id:ebi-a-GCST90092829	Body mass index || id:ieu-a-974	37	0.0219439	0.024167	0.363872	0.399452	0.00434164	0.032307	0.893097	0.0177514	0.0664514	0.790934	49.9058	0.0615534	0.000164777	0.00242761	0.94627	0.0219439	0.024167	0.369911	NA	NA	NA
Histidine levels || id:ebi-a-GCST90092830	Body mass index || id:ieu-a-974	37	0.00211899	0.0227814	0.925892	0.925892	-0.0152105	0.031529	0.629501	-0.00448761	0.0626291	0.943285	42.3961	0.214517	0.000259682	0.00228816	0.910291	0.00211899	0.0227814	0.926408	NA	NA	NA
Cholesterol levels in IDL || id:ebi-a-GCST90092831	Body mass index || id:ieu-a-974	36	-0.129273	0.0254584	3.81766e-07	2.38648e-06	-0.1371	0.0336769	4.68047e-05	-0.135907	0.0693875	0.0583964	53.9745	0.0211995	0.000262515	0.00254877	0.91857	-0.129273	0.0254584	1.26797e-05	-0.118962	0.0224829	7.19165e-06
Cholesterol to total lipids ratio in IDL || id:ebi-a-GCST90092832	Body mass index || id:ieu-a-974	36	-0.132231	0.0289389	4.89314e-06	1.79175e-05	-0.0836384	0.0325203	0.0101146	-0.0933342	0.0785613	0.24305	69.0159	0.000525506	-0.00153933	0.00288568	0.597202	-0.132231	0.0289389	5.84852e-05	NA	NA	NA
Cholesteryl ester levels in IDL || id:ebi-a-GCST90092833	Body mass index || id:ieu-a-974	36	-0.131112	0.025636	3.14811e-07	2.06284e-06	-0.140882	0.0329409	1.8959e-05	-0.135565	0.0698778	0.0607072	54.751	0.0179067	0.000176243	0.00256678	0.94566	-0.131112	0.025636	1.13531e-05	-0.12085	0.0227303	6.66317e-06
Cholesteryl esters to total lipids ratio in IDL || id:ebi-a-GCST90092834	Body mass index || id:ieu-a-974	36	-0.138144	0.0277055	6.15857e-07	3.26273e-06	-0.0921451	0.0349355	0.00834999	-0.104937	0.0752763	0.172354	62.9979	0.00254998	-0.0013142	0.00276508	0.637624	-0.138144	0.0277055	1.67267e-05	-0.130149	0.0257801	1.48659e-05
Free cholesterol levels in IDL || id:ebi-a-GCST90092835	Body mass index || id:ieu-a-974	36	-0.121369	0.024916	1.1096e-06	5.02346e-06	-0.140984	0.0324722	1.41387e-05	-0.134143	0.0678784	0.0562879	51.5011	0.0356196	0.000505549	0.00249335	0.840532	-0.121369	0.024916	2.36635e-05	-0.111137	0.0218981	1.3724e-05
Free cholesterol to total lipids ratio in IDL || id:ebi-a-GCST90092836	Body mass index || id:ieu-a-974	37	-0.0691146	0.0308945	0.0252786	0.0359679	-0.0590161	0.0345628	0.0877287	-0.0656746	0.0849514	0.444663	79.1128	4.50696e-05	-0.000135205	0.00310351	0.965499	-0.0691146	0.0308945	0.0315623	-0.0638777	0.0243372	0.0128991
Total lipid levels in IDL || id:ebi-a-GCST90092837	Body mass index || id:ieu-a-974	36	-0.119942	0.0243677	8.55923e-07	4.17892e-06	-0.143285	0.0308468	3.3996e-06	-0.127741	0.0664091	0.0628173	49.3784	0.0542843	0.000308668	0.00243939	0.900054	-0.119942	0.0243677	2.02906e-05	NA	NA	NA
Concentration of IDL particles || id:ebi-a-GCST90092838	Body mass index || id:ieu-a-974	36	-0.0694985	0.0210183	0.000944453	0.00183087	-0.0876768	0.0317213	0.00571029	-0.135141	0.0564151	0.0222504	35.0642	0.465159	0.00259802	0.00207237	0.218522	-0.0694985	0.0210183	0.00219042	NA	NA	NA
Phospholipid levels in IDL || id:ebi-a-GCST90092839	Body mass index || id:ieu-a-974	36	-0.119321	0.0231468	2.53668e-07	1.70712e-06	-0.129063	0.0315085	4.20122e-05	-0.13626	0.0630188	0.0377292	44.7696	0.124663	0.00067037	0.00231489	0.773888	-0.119321	0.0231468	1.00394e-05	NA	NA	NA
Phospholipids to total lipids ratio in IDL || id:ebi-a-GCST90092840	Body mass index || id:ieu-a-974	37	0.0519646	0.0281836	0.0652139	0.0868356	0.0302959	0.0346356	0.381735	-0.00174241	0.0768813	0.982047	64.4346	0.00248452	0.00211097	0.00280881	0.457343	0.0519646	0.0281836	0.0734574	NA	NA	NA
Triglyceride levels in IDL || id:ebi-a-GCST90092841	Body mass index || id:ieu-a-974	37	0.0398732	0.0225586	0.0771378	0.101626	-0.0133235	0.0329687	0.68612	0.0340818	0.0620251	0.586163	43.6459	0.178381	0.000227627	0.002266	0.920558	0.0398732	0.0225586	0.0856139	NA	NA	NA
Triglycerides to total lipids ratio in IDL || id:ebi-a-GCST90092842	Body mass index || id:ieu-a-974	36	0.144117	0.0285106	4.3072e-07	2.55355e-06	0.119822	0.0356732	0.000782584	0.131085	0.0776842	0.10068	68.6999	0.00057262	0.000515733	0.00285344	0.857644	0.144117	0.0285106	1.35922e-05	NA	NA	NA
Isoleucine levels || id:ebi-a-GCST90092843	Body mass index || id:ieu-a-974	37	0.132471	0.0206142	1.30852e-10	2.50632e-09	0.143262	0.0309314	3.62823e-06	0.199194	0.0558893	0.00107855	29.4465	0.771859	-0.00262266	0.00204193	0.207438	0.132471	0.0186437	2.38907e-08	NA	NA	NA
Cholesterol levels in large HDL || id:ebi-a-GCST90092844	Body mass index || id:ieu-a-974	33	-0.211846	0.024722	1.04271e-17	8.65451e-16	-0.178688	0.0319843	2.31347e-08	-0.119318	0.0639497	0.0715551	52.7012	0.0120353	-0.00371116	0.00237446	0.128217	-0.211846	0.024722	8.5918e-10	-0.242938	0.0238287	2.01554e-11
Cholesterol to total lipids ratio in large HDL || id:ebi-a-GCST90092845	Body mass index || id:ieu-a-974	35	-0.181553	0.0346438	1.60083e-07	1.28583e-06	-0.162124	0.0343201	2.31392e-06	-0.121127	0.0934152	0.203746	100.914	1.48978e-08	-0.00241418	0.00346177	0.490447	-0.181553	0.0346438	8.36944e-06	-0.202987	0.0277076	2.0735e-08
Cholesteryl ester levels in large HDL || id:ebi-a-GCST90092846	Body mass index || id:ieu-a-974	33	-0.214122	0.0251027	1.4656e-17	9.12333e-16	-0.170773	0.0317495	7.50059e-08	-0.123993	0.0651368	0.0662853	54.0316	0.00877676	-0.00361496	0.00241855	0.145109	-0.214122	0.0251027	9.5295e-10	-0.245421	0.0242652	2.44247e-11
Cholesteryl esters to total lipids ratio in large HDL || id:ebi-a-GCST90092847	Body mass index || id:ieu-a-974	35	-0.183039	0.0336281	5.23831e-08	5.43474e-07	-0.160717	0.0325271	7.77229e-07	-0.134009	0.0908825	0.149817	92.7425	2.38526e-07	-0.00195877	0.00336778	0.564775	-0.183039	0.0336281	4.564e-06	-0.203015	0.0275759	1.87234e-08
Free cholesterol levels in large HDL || id:ebi-a-GCST90092848	Body mass index || id:ieu-a-974	33	-0.200196	0.0233624	1.04252e-17	8.65451e-16	-0.185549	0.0313097	3.09921e-09	-0.0999442	0.0596865	0.104096	47.5588	0.037751	-0.00402064	0.00221604	0.0793155	-0.200196	0.0233624	8.59131e-10	-0.230465	0.0222823	1.42366e-11
Free cholesterol to total lipids ratio in large HDL || id:ebi-a-GCST90092849	Body mass index || id:ieu-a-974	36	-0.138811	0.0313623	9.59721e-06	3.22933e-05	-0.165692	0.029702	2.42596e-08	-0.0279381	0.0829865	0.738443	88.4889	1.59679e-06	-0.00438876	0.00304881	0.159154	-0.138811	0.0313623	8.95511e-05	-0.146254	0.0216844	1.09699e-07
Total lipid levels in large HDL || id:ebi-a-GCST90092850	Body mass index || id:ieu-a-974	33	-0.199037	0.0242466	2.23342e-16	1.11224e-14	-0.175029	0.0321818	5.36492e-08	-0.0955833	0.0619792	0.133176	51.1611	0.0171754	-0.0041492	0.00230124	0.0811118	-0.199037	0.0242466	2.23737e-09	-0.230401	0.0231426	3.56306e-11
Concentration of large HDL particles || id:ebi-a-GCST90092851	Body mass index || id:ieu-a-974	33	-0.210683	0.0238199	9.16577e-19	2.28228e-16	-0.192068	0.0309779	5.64045e-10	-0.11217	0.0610785	0.075891	49.5117	0.0248292	-0.0039512	0.00226786	0.0913776	-0.210683	0.0238199	4.1771e-10	-0.241606	0.0227086	7.1466e-12
Phospholipid levels in large HDL || id:ebi-a-GCST90092852	Body mass index || id:ieu-a-974	33	-0.183567	0.0245837	8.2021e-14	2.04232e-12	-0.167795	0.034134	8.84307e-07	-0.0749114	0.0626024	0.240526	52.352	0.0130582	-0.00435771	0.00232431	0.0702635	-0.183567	0.0245837	1.68781e-08	-0.200992	0.0229648	9.26396e-10
Phospholipids to total lipids ratio in large HDL || id:ebi-a-GCST90092853	Body mass index || id:ieu-a-974	35	0.204929	0.0300555	9.20855e-12	1.91077e-10	0.177091	0.0328994	7.33384e-08	0.160813	0.0812429	0.0561629	71.9283	0.000156712	0.00176218	0.00301017	0.562256	0.204929	0.0300555	7.60831e-08	0.220866	0.0260539	8.53204e-10
Triglyceride levels in large HDL || id:ebi-a-GCST90092854	Body mass index || id:ieu-a-974	37	-0.0887327	0.0201716	1.08802e-05	3.57557e-05	-0.0725204	0.0293182	0.0133772	0.0404153	0.054074	0.45981	36.8329	0.430175	-0.00507594	0.00197548	0.0146037	-0.0887327	0.0201716	9.26931e-05	NA	NA	NA
Triglycerides to total lipids ratio in large HDL || id:ebi-a-GCST90092855	Body mass index || id:ieu-a-974	37	0.145149	0.0385143	0.000164099	0.00037146	0.080611	0.0325779	0.0133456	0.0258968	0.103606	0.804084	137.076	1.0356e-13	0.00468869	0.00378604	0.223804	0.145149	0.0385143	0.000588634	0.142585	0.0274156	1.0201e-05
Cholesterol levels in large LDL || id:ebi-a-GCST90092856	Body mass index || id:ieu-a-974	36	-0.103168	0.0276269	0.000188222	0.000422229	-0.105434	0.0328536	0.00133098	-0.133984	0.0750932	0.0833123	60.6545	0.00455948	0.0012196	0.00275838	0.661185	-0.103168	0.0276269	0.000668248	-0.0930528	0.0251529	0.000759188
Cholesterol to total lipids ratio in large LDL || id:ebi-a-GCST90092857	Body mass index || id:ieu-a-974	36	-0.165222	0.0327548	4.55388e-07	2.63702e-06	-0.145954	0.0340905	1.85742e-05	-0.122485	0.0889269	0.177398	88.6383	1.52227e-06	-0.00169154	0.0032668	0.607953	-0.165222	0.0327548	1.40365e-05	-0.158827	0.0246307	2.98312e-07
Cholesteryl ester levels in large LDL || id:ebi-a-GCST90092858	Body mass index || id:ieu-a-974	36	-0.095958	0.0278309	0.00056497	0.00115309	-0.109005	0.0332246	0.0010349	-0.127605	0.0756389	0.100753	61.2806	0.00391162	0.00125248	0.00277844	0.655008	-0.095958	0.0278309	0.00148843	-0.0858604	0.0253987	0.00183101
Cholesteryl esters to total lipids ratio in large LDL || id:ebi-a-GCST90092859	Body mass index || id:ieu-a-974	37	-0.0835405	0.0326639	0.0105403	0.0162009	-0.0943534	0.034229	0.00584169	-0.0369376	0.0894031	0.682011	86.8295	4.36893e-06	-0.00183195	0.00326656	0.578494	-0.0835405	0.0326639	0.0148968	-0.0780494	0.0259391	0.00499089
Free cholesterol levels in large LDL || id:ebi-a-GCST90092860	Body mass index || id:ieu-a-974	36	-0.119358	0.0268577	8.82557e-06	3.01037e-05	-0.121661	0.0326128	0.000191117	-0.147752	0.0730248	0.0509595	58.0947	0.00839822	0.00112369	0.00268236	0.67791	-0.119358	0.0268577	8.48816e-05	-0.109494	0.0244324	7.99033e-05
Free cholesterol to total lipids ratio in large LDL || id:ebi-a-GCST90092861	Body mass index || id:ieu-a-974	36	-0.134191	0.0257241	1.82302e-07	1.41854e-06	-0.109213	0.0316318	0.000555123	-0.0930315	0.069712	0.190905	57.1126	0.0105417	-0.00162883	0.00256059	0.52896	-0.134191	0.0257241	8.33112e-06	NA	NA	NA
Total lipid levels in large LDL || id:ebi-a-GCST90092862	Body mass index || id:ieu-a-974	36	-0.0941478	0.026947	0.000476168	0.000979883	-0.103377	0.0342432	0.00253678	-0.128954	0.0731733	0.0870066	57.5515	0.009528	0.00137749	0.00268787	0.611624	-0.0941478	0.026947	0.00131111	-0.0845005	0.0246757	0.00162463
Concentration of large LDL particles || id:ebi-a-GCST90092863	Body mass index || id:ieu-a-974	36	-0.0619161	0.0248752	0.0128078	0.0192116	-0.0686883	0.0335923	0.0408781	-0.134221	0.0664775	0.0514232	48.4506	0.0647827	0.00286164	0.00244196	0.249399	-0.0619161	0.0248752	0.017711	NA	NA	NA
Phospholipid levels in large LDL || id:ebi-a-GCST90092864	Body mass index || id:ieu-a-974	36	-0.0915417	0.0259705	0.000423754	0.000879289	-0.103961	0.0334866	0.00190558	-0.144088	0.0701242	0.0476525	53.197	0.0250339	0.00207958	0.00257587	0.425087	-0.0915417	0.0259705	0.00120304	NA	NA	NA
Phospholipids to total lipids ratio in large LDL || id:ebi-a-GCST90092865	Body mass index || id:ieu-a-974	37	0.0437829	0.0333792	0.189627	0.225919	0.000237807	0.0330451	0.994258	-0.0852567	0.0887094	0.343106	91.4281	1.02405e-06	0.00507297	0.00324145	0.126574	0.0437829	0.0333792	0.197931	0.0419246	0.0256528	0.1117
Triglyceride levels in large LDL || id:ebi-a-GCST90092866	Body mass index || id:ieu-a-974	37	0.046657	0.0235556	0.047623	0.0647985	0.000259631	0.0325793	0.993642	0.0400456	0.0647643	0.540362	47.2792	0.0988484	0.000259855	0.00236606	0.913175	0.046657	0.0235556	0.0553033	NA	NA	NA
Triglycerides to total lipids ratio in large LDL || id:ebi-a-GCST90092867	Body mass index || id:ieu-a-974	36	0.142624	0.0276497	2.49296e-07	1.70712e-06	0.137176	0.0342191	6.10386e-05	0.153341	0.0753481	0.0496969	63.0117	0.00254115	-0.000424131	0.00276771	0.879113	0.142624	0.0276497	9.94088e-06	0.135063	0.0259991	9.59457e-06
Cholesterol levels in large VLDL || id:ebi-a-GCST90092868	Body mass index || id:ieu-a-974	37	0.0525984	0.0251797	0.0367145	0.0510721	0.0130437	0.0349808	0.709236	-0.0365281	0.0673083	0.590777	54.3165	0.025641	0.00350323	0.00245908	0.163127	0.0525984	0.0251797	0.0438458	NA	NA	NA
Cholesterol to total lipids ratio in large VLDL || id:ebi-a-GCST90092869	Body mass index || id:ieu-a-974	37	-0.0688133	0.0237846	0.0038135	0.00628849	-0.0671718	0.0320332	0.0359985	-0.103531	0.0650822	0.120655	48.4182	0.0808671	0.00136482	0.00237807	0.569694	-0.0688133	0.0237846	0.00643568	NA	NA	NA
Cholesteryl ester levels in large VLDL || id:ebi-a-GCST90092870	Body mass index || id:ieu-a-974	37	0.0253459	0.0259183	0.328115	0.366371	0.00388212	0.0352441	0.912291	-0.0604238	0.0695331	0.390771	56.3977	0.016426	0.00337138	0.00254042	0.19307	0.0253459	0.0259183	0.334642	NA	NA	NA
Cholesteryl esters to total lipids ratio in large VLDL || id:ebi-a-GCST90092871	Body mass index || id:ieu-a-974	36	-0.0939298	0.0203059	3.73272e-06	1.40825e-05	-0.0908593	0.0310973	0.00348045	-0.107809	0.0545506	0.0562777	30.614	0.679831	0.000549365	0.00200404	0.785644	-0.0939298	0.0189911	1.88828e-05	NA	NA	NA
Free cholesterol levels in large VLDL || id:ebi-a-GCST90092872	Body mass index || id:ieu-a-974	37	0.0763593	0.0247413	0.00202661	0.00352885	0.0587097	0.0328548	0.0739464	-0.0159545	0.0659256	0.810186	53.614	0.0296664	0.00362842	0.00240852	0.140914	0.0763593	0.0247413	0.00388521	NA	NA	NA
Free cholesterol to total lipids ratio in large VLDL || id:ebi-a-GCST90092873	Body mass index || id:ieu-a-974	37	0.0531524	0.0316436	0.0930114	0.120624	0.0329307	0.0323314	0.308423	-0.105048	0.0820826	0.209038	83.5185	1.20877e-05	0.00621996	0.00299952	0.0455344	0.0531524	0.0316436	0.101671	0.0500145	0.0225229	0.0333561
Total lipid levels in large VLDL || id:ebi-a-GCST90092874	Body mass index || id:ieu-a-974	37	0.0715564	0.0234822	0.0023094	0.00393863	0.0425502	0.0323442	0.188327	-0.000555333	0.0632251	0.993042	48.3655	0.0816342	0.00283427	0.0023098	0.227988	0.0715564	0.0234822	0.0043077	NA	NA	NA
Concentration of large VLDL particles || id:ebi-a-GCST90092875	Body mass index || id:ieu-a-974	37	0.0753027	0.023574	0.00140166	0.00256628	0.0584179	0.0341948	0.0875652	-0.000120081	0.0633548	0.998498	48.8665	0.0745762	0.00296442	0.00231454	0.208693	0.0753027	0.023574	0.00291152	NA	NA	NA
Phospholipid levels in large VLDL || id:ebi-a-GCST90092876	Body mass index || id:ieu-a-974	37	0.081157	0.0252624	0.00131555	0.00242647	0.0721458	0.0355868	0.0426296	-0.0109581	0.0674126	0.871805	56.1508	0.0173346	0.00362058	0.00246283	0.15047	0.081157	0.0252624	0.00277178	NA	NA	NA
Phospholipids to total lipids ratio in large VLDL || id:ebi-a-GCST90092877	Body mass index || id:ieu-a-974	37	0.0992455	0.0386875	0.0103084	0.0159427	0.0665062	0.0380241	0.0802817	-0.0591169	0.102367	0.567298	130.041	1.44977e-12	0.00622616	0.00374067	0.104951	0.0992455	0.0386875	0.0146201	0.127822	0.0309303	0.000240957
Triglyceride levels in large VLDL || id:ebi-a-GCST90092878	Body mass index || id:ieu-a-974	37	0.0726802	0.022316	0.00112653	0.00212505	0.0130517	0.0305588	0.669305	0.0195126	0.0606001	0.749376	44.0334	0.16813	0.00208965	0.00221386	0.351695	0.0726802	0.022316	0.0024588	NA	NA	NA
Triglycerides to total lipids ratio in large VLDL || id:ebi-a-GCST90092879	Body mass index || id:ieu-a-974	37	0.0173406	0.0290228	0.550187	0.578044	0.0175462	0.032539	0.589723	0.131861	0.077008	0.0956883	69.5305	0.000664326	-0.00450268	0.00281413	0.118583	0.0173406	0.0290228	0.553927	0.0115881	0.0226773	0.612654
Linoleic acid levels || id:ebi-a-GCST90092880	Body mass index || id:ieu-a-974	35	-0.0829071	0.0254988	0.00114836	0.00214993	-0.0719841	0.0341329	0.0349502	-0.0781976	0.0692861	0.267197	50.0653	0.0372458	-0.000188093	0.00256692	0.942029	-0.0829071	0.0254988	0.00259304	NA	NA	NA
Ratio of linoleic acid to total fatty acids || id:ebi-a-GCST90092881	Body mass index || id:ieu-a-974	36	-0.127982	0.0254585	4.97945e-07	2.75529e-06	-0.145965	0.0329219	9.26406e-06	-0.0562453	0.0681208	0.414748	54.241	0.0200123	-0.00283914	0.00250231	0.264476	-0.127982	0.0254585	1.47815e-05	NA	NA	NA
Lactate levels || id:ebi-a-GCST90092882	Body mass index || id:ieu-a-974	37	0.00513806	0.0215477	0.811532	0.821428	0.0538549	0.0321601	0.094015	-0.0420638	0.0586219	0.4778	37.8556	0.384616	0.00185534	0.00214174	0.39224	0.00513806	0.0215477	0.812884	NA	NA	NA
LDL cholesterol levels || id:ebi-a-GCST90092883	Body mass index || id:ieu-a-974	36	-0.0818511	0.0271511	0.00257273	0.00432844	-0.104541	0.0339197	0.00205608	-0.128162	0.0735151	0.0903113	57.7831	0.00903019	0.00183283	0.00270043	0.50191	-0.0818511	0.0271511	0.00476345	-0.0729571	0.0253636	0.00689753
Cholesteryl ester levels in LDL || id:ebi-a-GCST90092884	Body mass index || id:ieu-a-974	36	-0.0728286	0.0271638	0.00733826	0.0116384	-0.107287	0.0337249	0.00146651	-0.121011	0.0735085	0.108934	57.6584	0.00929514	0.00190689	0.0027002	0.484873	-0.0728286	0.0271638	0.011117	-0.0640467	0.0254416	0.0167007
Free cholesterol levels in LDL || id:ebi-a-GCST90092885	Body mass index || id:ieu-a-974	36	-0.102531	0.0268678	0.000135553	0.000309658	-0.120113	0.0343296	0.000467319	-0.143056	0.0728569	0.0578068	57.2847	0.0101329	0.00160377	0.00267619	0.552963	-0.102531	0.0268678	0.000529529	-0.0937059	0.0250852	0.000686218
Total lipid levels in LDL || id:ebi-a-GCST90092886	Body mass index || id:ieu-a-974	36	-0.0716356	0.026686	0.00726634	0.0115982	-0.101237	0.0337833	0.00272971	-0.120447	0.0721824	0.104371	55.7319	0.0144118	0.0019318	0.00265148	0.47125	-0.0716356	0.026686	0.011027	NA	NA	NA
Concentration of LDL particles || id:ebi-a-GCST90092887	Body mass index || id:ieu-a-974	36	-0.0511651	0.0249674	0.040435	0.0556261	-0.0590952	0.0347465	0.0889891	-0.121229	0.0668147	0.0784473	48.5547	0.0635258	0.00277296	0.00245435	0.266463	-0.0511651	0.0249674	0.0479888	NA	NA	NA
Phospholipid levels in LDL || id:ebi-a-GCST90092888	Body mass index || id:ieu-a-974	36	-0.0662335	0.0261142	0.0112032	0.017114	-0.104804	0.0330283	0.00150795	-0.128932	0.0702359	0.0751622	53.2458	0.024776	0.00248137	0.00257997	0.342949	-0.0662335	0.0261142	0.0158197	NA	NA	NA
Average diameter for LDL particles || id:ebi-a-GCST90092889	Body mass index || id:ieu-a-974	37	-0.110805	0.027633	6.07536e-05	0.000144073	-0.103241	0.0311705	0.00092585	-0.102217	0.0759638	0.187085	65.63	0.00183756	-0.00033756	0.00277536	0.90389	-0.110805	0.027633	0.000292925	-0.112476	0.0170707	1.49607e-07
Triglyceride levels in LDL || id:ebi-a-GCST90092890	Body mass index || id:ieu-a-974	37	0.0532928	0.0238944	0.0257243	0.0363941	0.00772403	0.0329161	0.814474	0.0404688	0.0656655	0.541693	48.7305	0.07644	0.000504031	0.00239896	0.834805	0.0532928	0.0238944	0.0320483	NA	NA	NA
Leucine levels || id:ebi-a-GCST90092891	Body mass index || id:ieu-a-974	37	0.127352	0.0217138	4.49137e-09	6.57854e-08	0.134647	0.0316229	2.0636e-05	0.187827	0.0586836	0.00291357	41.834	0.232319	-0.00237712	0.00214405	0.275117	0.127352	0.0217138	1.05282e-06	NA	NA	NA
Cholesterol levels in medium HDL || id:ebi-a-GCST90092892	Body mass index || id:ieu-a-974	35	-0.148568	0.0345731	1.72957e-05	5.12695e-05	-0.0883174	0.0337603	0.00889631	-0.0609223	0.0929393	0.516686	105.499	3.0077e-09	-0.0035011	0.0034464	0.31708	-0.148568	0.0345731	0.000137074	-0.165085	0.0275974	1.29193e-06
Cholesterol to total lipids ratio in medium HDL || id:ebi-a-GCST90092893	Body mass index || id:ieu-a-974	36	-0.152662	0.0373517	4.36679e-05	0.000112333	-0.102648	0.032921	0.00182078	-0.0431008	0.0997364	0.668363	120.164	2.87947e-11	-0.00433758	0.00366462	0.244767	-0.152662	0.0373517	0.000242434	-0.14119	0.0255717	4.81677e-06
Cholesteryl ester levels in medium HDL || id:ebi-a-GCST90092894	Body mass index || id:ieu-a-974	35	-0.147257	0.034536	2.00933e-05	5.8177e-05	-0.0928709	0.0331234	0.0050507	-0.0641439	0.0929838	0.495118	104.461	4.33204e-09	-0.00332	0.00344802	0.342615	-0.147257	0.034536	0.000151068	-0.163258	0.0275575	1.52245e-06
Cholesteryl esters to total lipids ratio in medium HDL || id:ebi-a-GCST90092895	Body mass index || id:ieu-a-974	37	-0.136397	0.0336295	4.99478e-05	0.00012437	-0.0766059	0.0340028	0.0242636	-0.0478032	0.0910334	0.602812	99.1648	8.16827e-08	-0.00348278	0.00332624	0.302248	-0.136397	0.0336295	0.000256037	-0.141284	0.0290573	2.58948e-05
Free cholesterol levels in medium HDL || id:ebi-a-GCST90092896	Body mass index || id:ieu-a-974	35	-0.149283	0.0341918	1.26522e-05	4.03898e-05	-0.105307	0.034587	0.00232917	-0.0461703	0.091317	0.616495	105.703	2.79902e-09	-0.00411896	0.00338626	0.232472	-0.149283	0.0341918	0.000112113	-0.180469	0.0276444	2.37344e-07
Free cholesterol to total lipids ratio in medium HDL || id:ebi-a-GCST90092897	Body mass index || id:ieu-a-974	34	-0.159566	0.0339547	2.60967e-06	1.01532e-05	-0.166654	0.0340967	1.02028e-06	-0.0606347	0.0899175	0.50494	104.204	2.61306e-09	-0.00398312	0.0033556	0.243962	-0.159566	0.0339547	4.46117e-05	-0.174513	0.0238641	3.13605e-08
Total lipid levels in medium HDL || id:ebi-a-GCST90092898	Body mass index || id:ieu-a-974	36	-0.137481	0.0347674	7.67531e-05	0.000180297	-0.0709728	0.0332479	0.0327891	-0.0256277	0.0930041	0.784558	109.778	1.20672e-09	-0.00443601	0.0034263	0.204149	-0.137481	0.0347674	0.000356238	-0.142899	0.0292303	2.55953e-05
Concentration of medium HDL particles || id:ebi-a-GCST90092899	Body mass index || id:ieu-a-974	36	-0.151863	0.035405	1.79231e-05	5.25043e-05	-0.0839537	0.0345474	0.0150946	-0.0304662	0.094385	0.748834	115.562	1.53077e-10	-0.00481472	0.00347732	0.175192	-0.151863	0.035405	0.000134139	-0.1712	0.0273048	4.97957e-07
Phospholipid levels in medium HDL || id:ebi-a-GCST90092900	Body mass index || id:ieu-a-974	36	-0.118873	0.0335336	0.000392756	0.000821818	-0.0586096	0.0334018	0.0793133	-0.0140863	0.0898356	0.876329	100.766	2.75756e-08	-0.00415552	0.00330942	0.217798	-0.118873	0.0335336	0.00113772	-0.136843	0.0270337	1.65961e-05
Phospholipids to total lipids ratio in medium HDL || id:ebi-a-GCST90092901	Body mass index || id:ieu-a-974	34	0.170201	0.0335237	3.83371e-07	2.38648e-06	0.17198	0.0353145	1.11618e-06	0.115716	0.0901437	0.208472	88.5366	5.67063e-07	0.00219295	0.00336312	0.519021	0.170201	0.0335237	1.47002e-05	0.178845	0.0271989	2.41372e-07
Triglyceride levels in medium HDL || id:ebi-a-GCST90092902	Body mass index || id:ieu-a-974	37	0.0253422	0.0267018	0.34258	0.379121	0.00600958	0.0323017	0.852409	0.0051218	0.0733318	0.944715	60.5412	0.00640295	0.000794737	0.00267902	0.768485	0.0253422	0.0267018	0.348908	NA	NA	NA
Triglycerides to total lipids ratio in medium HDL || id:ebi-a-GCST90092903	Body mass index || id:ieu-a-974	37	0.12378	0.0359647	0.000578043	0.00117018	0.0624623	0.0334679	0.0619943	0.0109155	0.0966987	0.910769	115.73	2.66993e-10	0.00443731	0.00353348	0.217511	0.12378	0.0359647	0.00148064	0.112838	0.0261222	0.000141574
Cholesterol levels in medium LDL || id:ebi-a-GCST90092904	Body mass index || id:ieu-a-974	36	-0.042008	0.0267437	0.116238	0.14734	-0.10072	0.032957	0.00224236	-0.113331	0.0716985	0.123214	55.4004	0.0155164	0.00282278	0.00263374	0.291369	-0.042008	0.0267437	0.125235	NA	NA	NA
Cholesterol to total lipids ratio in medium LDL || id:ebi-a-GCST90092905	Body mass index || id:ieu-a-974	36	-0.133816	0.0290676	4.15242e-06	1.54321e-05	-0.141612	0.0306415	3.80846e-06	-0.129108	0.0792289	0.112427	65.5632	0.0013198	-0.000186329	0.00291044	0.949329	-0.133816	0.0290676	5.27966e-05	-0.114129	0.0232035	2.34403e-05
Cholesteryl ester levels in medium LDL || id:ebi-a-GCST90092906	Body mass index || id:ieu-a-974	37	-0.0452987	0.0315043	0.150474	0.183191	-0.0977235	0.0344185	0.00452167	-0.086504	0.0863027	0.323063	80.8982	2.6586e-05	0.00161957	0.00315295	0.610712	-0.0452987	0.0315043	0.159111	-0.0296172	0.0266603	0.274181
Cholesteryl esters to total lipids ratio in medium LDL || id:ebi-a-GCST90092907	Body mass index || id:ieu-a-974	37	0.00924622	0.0246209	0.707257	0.730734	-0.0265131	0.0326873	0.4173	-0.0263025	0.0673883	0.698671	50.027	0.0601685	0.0013973	0.00246204	0.573972	0.00924622	0.0246209	0.70946	NA	NA	NA
Free cholesterol levels in medium LDL || id:ebi-a-GCST90092908	Body mass index || id:ieu-a-974	36	-0.073061	0.0266885	0.00618985	0.0100083	-0.100519	0.0328031	0.00218166	-0.134445	0.0718616	0.0699872	55.4774	0.0152534	0.00242934	0.00263966	0.363888	-0.073061	0.0266885	0.00966331	NA	NA	NA
Free cholesterol to total lipids ratio in medium LDL || id:ebi-a-GCST90092909	Body mass index || id:ieu-a-974	37	-0.119772	0.0293321	4.44e-05	0.000112812	-0.0640058	0.0326874	0.0502161	-0.0458504	0.0795315	0.567962	77.3781	7.47071e-05	-0.00290527	0.00290541	0.324196	-0.119772	0.0293321	0.000236243	-0.10743	0.0264225	0.000257929
Total lipid levels in medium LDL || id:ebi-a-GCST90092910	Body mass index || id:ieu-a-974	36	-0.03345	0.0264463	0.205932	0.24302	-0.0929316	0.0336961	0.00581682	-0.105304	0.0708559	0.14645	54.2357	0.0200353	0.00284377	0.00260279	0.282257	-0.03345	0.0264463	0.21429	NA	NA	NA
Concentration of medium LDL particles || id:ebi-a-GCST90092911	Body mass index || id:ieu-a-974	36	-0.0348342	0.0251771	0.166491	0.200272	-0.0864378	0.0347726	0.012926	-0.0977203	0.0676367	0.157673	49.0425	0.057903	0.00248892	0.00248458	0.323544	-0.0348342	0.0251771	0.175252	NA	NA	NA
Phospholipid levels in medium LDL || id:ebi-a-GCST90092912	Body mass index || id:ieu-a-974	36	-0.0299628	0.0260329	0.249749	0.283961	-0.0867324	0.0326654	0.00792662	-0.112455	0.0693064	0.113917	52.5322	0.0287928	0.0032648	0.00254585	0.208378	-0.0299628	0.0260329	0.257552	NA	NA	NA
Phospholipids to total lipids ratio in medium LDL || id:ebi-a-GCST90092913	Body mass index || id:ieu-a-974	37	0.0374002	0.02135	0.0798147	0.104599	0.0583349	0.030106	0.052666	-0.0362085	0.0571594	0.530548	37.6355	0.39424	0.00289325	0.00208829	0.174678	0.0374002	0.02135	0.0883307	NA	NA	NA
Triglyceride levels in medium LDL || id:ebi-a-GCST90092914	Body mass index || id:ieu-a-974	37	0.0604453	0.0241766	0.0124139	0.0187337	0.00825948	0.0328842	0.801684	0.0428525	0.0664058	0.522933	50.1444	0.0588529	0.000691459	0.00242598	0.777307	0.0604453	0.0241766	0.0171075	NA	NA	NA
Triglycerides to total lipids ratio in medium LDL || id:ebi-a-GCST90092915	Body mass index || id:ieu-a-974	36	0.109502	0.0254321	1.66471e-05	4.99412e-05	0.122928	0.0325001	0.00015533	0.155547	0.0688033	0.03029	52.4584	0.0292393	-0.00182226	0.00252734	0.475828	0.109502	0.0254321	0.000127821	NA	NA	NA
Cholesterol levels in medium VLDL || id:ebi-a-GCST90092916	Body mass index || id:ieu-a-974	36	-0.0754029	0.0237108	0.00147224	0.00267582	-0.055204	0.0313977	0.0787111	-0.15096	0.0631049	0.0224203	43.9484	0.14272	0.00299042	0.00231812	0.20575	-0.0754029	0.0237108	0.00307824	NA	NA	NA
Cholesterol to total lipids ratio in medium VLDL || id:ebi-a-GCST90092917	Body mass index || id:ieu-a-974	36	-0.119338	0.0214296	2.56474e-08	2.90282e-07	-0.106868	0.0308609	0.000534397	-0.116488	0.0584153	0.054207	40.4295	0.242917	-0.000112784	0.0021457	0.958388	-0.119338	0.0214296	2.85934e-06	NA	NA	NA
Cholesteryl ester levels in medium VLDL || id:ebi-a-GCST90092918	Body mass index || id:ieu-a-974	36	-0.100318	0.0235834	2.10206e-05	6.01625e-05	-0.09692	0.0333398	0.00364867	-0.177926	0.0626642	0.00757667	44.0267	0.140917	0.00307156	0.00230192	0.190958	-0.100318	0.0235834	0.000148924	NA	NA	NA
Cholesteryl esters to total lipids ratio in medium VLDL || id:ebi-a-GCST90092919	Body mass index || id:ieu-a-974	36	-0.1218	0.0218395	2.44615e-08	2.90044e-07	-0.0998768	0.0310602	0.00130179	-0.118259	0.0595318	0.0550878	42.3244	0.184225	-0.00014016	0.0021867	0.949269	-0.1218	0.0218395	2.78861e-06	NA	NA	NA
Free cholesterol levels in medium VLDL || id:ebi-a-GCST90092920	Body mass index || id:ieu-a-974	36	-0.03743	0.023822	0.116127	0.14734	-0.05447	0.034013	0.109279	-0.108291	0.0635995	0.0977503	44.1924	0.137155	0.00280459	0.0023363	0.238266	-0.03743	0.023822	0.125125	NA	NA	NA
Free cholesterol to total lipids ratio in medium VLDL || id:ebi-a-GCST90092921	Body mass index || id:ieu-a-974	36	-0.111846	0.020667	6.23923e-08	6.21427e-07	-0.108863	0.0322272	0.000730228	-0.113278	0.0563365	0.0523377	36.6924	0.390283	5.66746e-05	0.0020694	0.978311	-0.111846	0.020667	4.60674e-06	NA	NA	NA
Total lipid levels in medium VLDL || id:ebi-a-GCST90092922	Body mass index || id:ieu-a-974	37	-0.00571984	0.0266492	0.830052	0.836773	-0.0539914	0.0334445	0.10645	-0.0488387	0.0728564	0.507039	58.9426	0.00928708	0.00169478	0.00266171	0.528446	-0.00571984	0.0266492	0.831264	0.00544572	0.0240389	0.822101
Concentration of medium VLDL particles || id:ebi-a-GCST90092923	Body mass index || id:ieu-a-974	37	-0.0251927	0.0283422	0.374071	0.406741	-0.0665359	0.0338849	0.0495783	-0.0738078	0.077428	0.347003	66.0617	0.00164591	0.00191084	0.00282877	0.503794	-0.0251927	0.0283422	0.379972	-0.0110262	0.0239379	0.647924
Phospholipid levels in medium VLDL || id:ebi-a-GCST90092924	Body mass index || id:ieu-a-974	37	-0.0338308	0.0288456	0.240866	0.276385	-0.0689028	0.0341621	0.0437024	-0.0759501	0.0789444	0.342614	68.2915	0.000922683	0.00165552	0.00288417	0.569637	-0.0338308	0.0288456	0.248568	-0.0189949	0.0240218	0.434424
Phospholipids to total lipids ratio in medium VLDL || id:ebi-a-GCST90092925	Body mass index || id:ieu-a-974	36	-0.103161	0.0203615	4.05246e-07	2.46113e-06	-0.100791	0.0298798	0.000742965	-0.128403	0.0547022	0.024871	29.4423	0.733099	0.000999038	0.00200946	0.622271	-0.103161	0.018675	3.27632e-06	NA	NA	NA
Triglyceride levels in medium VLDL || id:ebi-a-GCST90092926	Body mass index || id:ieu-a-974	37	0.0522544	0.0230771	0.0235533	0.0337056	-0.00690376	0.0308064	0.822678	0.00637674	0.0629066	0.919836	46.2736	0.117303	0.00180315	0.00229813	0.437959	0.0522544	0.0230771	0.029674	NA	NA	NA
Triglycerides to total lipids ratio in medium VLDL || id:ebi-a-GCST90092927	Body mass index || id:ieu-a-974	36	0.117227	0.0205329	1.13489e-08	1.48731e-07	0.108582	0.0314614	0.000557912	0.120137	0.0559695	0.0390573	36.8502	0.383306	-0.000115163	0.00205589	0.955657	0.117227	0.0205329	1.86637e-06	NA	NA	NA
Monounsaturated fatty acid levels || id:ebi-a-GCST90092928	Body mass index || id:ieu-a-974	37	0.0376412	0.0260239	0.148063	0.182514	-3.70357e-05	0.0330569	0.999106	0.00830178	0.0713621	0.908053	56.9862	0.014432	0.00115314	0.00260705	0.660981	0.0376412	0.0260239	0.156715	NA	NA	NA
Ratio of monounsaturated fatty acids to total fatty acids || id:ebi-a-GCST90092929	Body mass index || id:ieu-a-974	37	0.147291	0.0292385	4.71498e-07	2.66825e-06	0.10571	0.0349377	0.00248082	0.0218116	0.0770929	0.7789	76.1136	0.00010746	0.00493176	0.0028164	0.0886911	0.147291	0.0292385	1.3394e-05	0.163479	0.0286242	2.04334e-06
Total cholesterol minus HDL-C levels || id:ebi-a-GCST90092930	Body mass index || id:ieu-a-974	36	-0.0786089	0.0249249	0.00161145	0.0028867	-0.121682	0.0335232	0.000283673	-0.127999	0.0673266	0.0657838	48.8215	0.0603952	0.00195471	0.00247313	0.434786	-0.0786089	0.0249249	0.00330144	NA	NA	NA
Omega-3 fatty acid levels || id:ebi-a-GCST90092931	Body mass index || id:ieu-a-974	37	-0.0342316	0.0238275	0.15082	0.183191	-0.0201024	0.0306878	0.512429	0.0145473	0.064917	0.82399	50.534	0.0546607	-0.00191719	0.00237159	0.424323	-0.0342316	0.0238275	0.159454	NA	NA	NA
Ratio of omega-3 fatty acids to total fatty acids || id:ebi-a-GCST90092932	Body mass index || id:ieu-a-974	37	-0.0229541	0.0256569	0.37097	0.405139	-0.00886103	0.030592	0.772082	0.0318117	0.0698427	0.65158	58.4008	0.0105098	-0.00215252	0.00255156	0.404617	-0.0229541	0.0256569	0.376913	-0.0311874	0.0242094	0.206117
Omega-6 fatty acid levels || id:ebi-a-GCST90092933	Body mass index || id:ieu-a-974	35	-0.0780879	0.0267798	0.00354636	0.00588696	-0.0693042	0.0345473	0.0448495	-0.0855291	0.072758	0.248195	55.8153	0.010587	0.000297197	0.00269556	0.912876	-0.0780879	0.0267798	0.00623785	NA	NA	NA
Ratio of omega-6 fatty acids to omega-3 fatty acids || id:ebi-a-GCST90092934	Body mass index || id:ieu-a-974	37	-0.00839661	0.0244723	0.731518	0.752678	-0.0155416	0.0295667	0.599135	-0.0414544	0.0670234	0.540246	52.8858	0.0344227	0.0012993	0.00244855	0.59902	-0.00839661	0.0244723	0.733514	NA	NA	NA
Ratio of omega-6 fatty acids to total fatty acids || id:ebi-a-GCST90092935	Body mass index || id:ieu-a-974	37	-0.105785	0.0241009	1.13754e-05	3.67854e-05	-0.0789943	0.032652	0.0155513	-0.0423961	0.0652629	0.520179	51.5681	0.0447556	-0.00249143	0.00238426	0.303211	-0.105785	0.0241009	9.54121e-05	NA	NA	NA
Phenylalanine levels || id:ebi-a-GCST90092936	Body mass index || id:ieu-a-974	37	0.11569	0.0244431	2.21178e-06	9.17887e-06	0.134258	0.0328224	4.30532e-05	0.239167	0.0633497	0.000594791	48.7738	0.0758427	-0.00485338	0.00231447	0.0432898	0.11569	0.0244431	3.38701e-05	NA	NA	NA
Phosphatidylcholine levels || id:ebi-a-GCST90092937	Body mass index || id:ieu-a-974	35	-0.140185	0.0297914	2.53175e-06	1.0126e-05	-0.12271	0.0349361	0.000444086	-0.0609147	0.0795699	0.449385	75.386	5.71349e-05	-0.00316629	0.00294816	0.290618	-0.140185	0.0297914	4.12386e-05	-0.143934	0.0250112	2.21026e-06
Phosphoglycerides levels || id:ebi-a-GCST90092938	Body mass index || id:ieu-a-974	35	-0.116845	0.029115	5.98979e-05	0.000143409	-0.123823	0.0349628	0.000397764	-0.0641906	0.0784931	0.419345	70.5505	0.000232153	-0.0021031	0.0029082	0.474676	-0.116845	0.029115	0.000311782	-0.121131	0.0249914	3.0994e-05
Polyunsaturated fatty acid levels || id:ebi-a-GCST90092939	Body mass index || id:ieu-a-974	36	-0.0860367	0.0298344	0.00392899	0.0064363	-0.0659027	0.0350201	0.0598561	-0.0434394	0.0809417	0.594987	73.4273	0.000153734	-0.00168592	0.00297333	0.574429	-0.0860367	0.0298344	0.00667857	-0.0836622	0.0241152	0.00147376
Ratio of polyunsaturated fatty acids to monounsaturated fatty acids || id:ebi-a-GCST90092940	Body mass index || id:ieu-a-974	37	-0.132482	0.028274	2.79107e-06	1.06919e-05	-0.0964481	0.0350356	0.00590775	-0.0147552	0.0747416	0.844644	71.2179	0.000421478	-0.00462712	0.00273054	0.0990365	-0.132482	0.028274	3.91039e-05	-0.148656	0.0267104	3.16216e-06
Ratio of polyunsaturated fatty acids to total fatty acids || id:ebi-a-GCST90092941	Body mass index || id:ieu-a-974	37	-0.107897	0.0261751	3.75394e-05	9.94395e-05	-0.061336	0.0343333	0.0740206	-0.00766321	0.0696294	0.912993	60.6561	0.0062316	-0.00393968	0.00254383	0.130445	-0.107897	0.0261751	0.000210765	-0.123029	0.0241402	1.28803e-05
Pyruvate levels || id:ebi-a-GCST90092942	Body mass index || id:ieu-a-974	37	0.0385981	0.0223813	0.0846046	0.110296	0.0512887	0.0321104	0.110208	-0.0576102	0.0590028	0.335568	40.7608	0.268971	0.00378155	0.00215565	0.08814	0.0385981	0.0223813	0.0931824	NA	NA	NA
Remnant cholesterol (non-HDL, non-LDL -cholesterol) || id:ebi-a-GCST90092943	Body mass index || id:ieu-a-974	36	-0.0720571	0.022777	0.00155836	0.00281183	-0.082185	0.0330453	0.0128811	-0.123618	0.0613503	0.0518716	40.8795	0.227963	0.00204069	0.00225365	0.371571	-0.0720571	0.022777	0.00321676	NA	NA	NA
Cholesterol levels in small HDL || id:ebi-a-GCST90092944	Body mass index || id:ieu-a-974	37	-0.0728043	0.0352943	0.0391336	0.0541348	-0.0775316	0.0368824	0.035542	-0.0819661	0.0970344	0.404009	101.905	3.25636e-08	0.000360114	0.00354511	0.919669	-0.0728043	0.0352943	0.0464043	-0.0614279	0.0330762	0.071719
Cholesterol to total lipids ratio in small HDL || id:ebi-a-GCST90092945	Body mass index || id:ieu-a-974	37	-0.0862379	0.0292642	0.00321009	0.00536451	-0.0433032	0.0321588	0.178127	-0.0839346	0.0804678	0.304062	72.4615	0.000299772	-9.05323e-05	0.00293978	0.975607	-0.0862379	0.0292642	0.00560171	-0.0719227	0.0249572	0.00671223
Cholesteryl ester levels in small HDL || id:ebi-a-GCST90092946	Body mass index || id:ieu-a-974	37	-0.0610277	0.033742	0.0705047	0.0933812	-0.0818194	0.0357671	0.0221633	-0.0991159	0.0925226	0.291384	92.5266	7.19776e-07	0.00149708	0.00338027	0.660572	-0.0610277	0.033742	0.0788633	-0.0511871	0.0321675	0.120543
Cholesteryl esters to total lipids ratio in small HDL || id:ebi-a-GCST90092947	Body mass index || id:ieu-a-974	37	-0.0470167	0.0216987	0.0302504	0.0423165	-0.042948	0.030188	0.154828	-0.110206	0.0585515	0.0681442	40.282	0.286431	0.0024836	0.00213909	0.253477	-0.0470167	0.0216987	0.0369465	NA	NA	NA
Free cholesterol levels in small HDL || id:ebi-a-GCST90092948	Body mass index || id:ieu-a-974	36	-0.0846029	0.0334385	0.0114028	0.0173129	-0.0764393	0.0387761	0.0486895	-0.0526654	0.0914653	0.568545	90.9214	7.29703e-07	-0.00126632	0.00336899	0.709346	-0.0846029	0.0334385	0.0160567	-0.0752393	0.0316431	0.0231844
Free cholesterol to total lipids ratio in small HDL || id:ebi-a-GCST90092949	Body mass index || id:ieu-a-974	36	-0.130158	0.0354565	0.000241675	0.000532541	-0.115298	0.0325281	0.000393247	0.0129592	0.0929433	0.889932	108.973	1.60341e-09	-0.00566534	0.00341474	0.106297	-0.130158	0.0354565	0.000799354	-0.127049	0.0249111	1.48527e-05
Total lipid levels in small HDL || id:ebi-a-GCST90092950	Body mass index || id:ieu-a-974	37	-0.0425702	0.0339835	0.210325	0.245873	-0.0484604	0.0357207	0.174893	-0.0490231	0.09344	0.603135	95.0479	3.17794e-07	0.00025363	0.00341371	0.941197	-0.0425702	0.0339835	0.218401	-0.0415185	0.0309947	0.189282
Concentration of small HDL particles || id:ebi-a-GCST90092951	Body mass index || id:ieu-a-974	37	-0.0566412	0.0338946	0.0947021	0.12218	-0.0762635	0.0352783	0.0306362	-0.0793322	0.0931102	0.399993	93.6706	4.9742e-07	0.000891874	0.0034017	0.794716	-0.0566412	0.0338946	0.103374	-0.0463251	0.0320935	0.157788
Phospholipid levels in small HDL || id:ebi-a-GCST90092952	Body mass index || id:ieu-a-974	37	-0.0443889	0.0341735	0.193969	0.229992	-0.0423951	0.0362091	0.241662	-0.0339501	0.0939507	0.720002	97.2435	1.54534e-07	-0.000410291	0.00343236	0.905534	-0.0443889	0.0341735	0.202228	-0.048563	0.0294489	0.10892
Phospholipids to total lipids ratio in small HDL || id:ebi-a-GCST90092953	Body mass index || id:ieu-a-974	37	-0.0190031	0.026669	0.476121	0.504486	0.0252834	0.0335592	0.451211	0.090855	0.0705579	0.206312	62.4786	0.00402573	-0.00431804	0.00257779	0.102829	-0.0190031	0.026669	0.480714	-0.0288086	0.0248472	0.254129
Triglyceride levels in small HDL || id:ebi-a-GCST90092954	Body mass index || id:ieu-a-974	37	0.100676	0.0304804	0.0009567	0.00183245	0.0883923	0.0343824	0.0101448	-0.00188967	0.081703	0.981679	81.4343	2.26552e-05	0.00403147	0.00298499	0.185498	0.100676	0.0304804	0.00216894	0.102941	0.0266362	0.000476351
Triglycerides to total lipids ratio in small HDL || id:ebi-a-GCST90092955	Body mass index || id:ieu-a-974	37	0.137427	0.0339182	5.08422e-05	0.000125344	0.0772221	0.0328077	0.0185836	0.0238372	0.0909267	0.794736	104.691	1.26373e-08	0.00446525	0.00332223	0.187579	0.137427	0.0339182	0.000259169	0.157702	0.0285291	4.27661e-06
Cholesterol levels in small LDL || id:ebi-a-GCST90092956	Body mass index || id:ieu-a-974	36	-0.0403861	0.0263399	0.12521	0.156669	-0.0821301	0.0332267	0.0134432	-0.11627	0.0704173	0.107916	53.8296	0.0218713	0.00300324	0.00258666	0.253709	-0.0403861	0.0263399	0.1342	NA	NA	NA
Cholesterol to total lipids ratio in small LDL || id:ebi-a-GCST90092957	Body mass index || id:ieu-a-974	37	-0.121378	0.0290922	3.01693e-05	8.07757e-05	-0.118707	0.0318076	0.000189952	-0.184562	0.0791609	0.0256112	68.7105	0.0008261	0.00248358	0.00289218	0.396336	-0.121378	0.0290922	0.000181846	-0.111034	0.0272909	0.000255929
Cholesteryl ester levels in small LDL || id:ebi-a-GCST90092958	Body mass index || id:ieu-a-974	36	-0.0298177	0.0258303	0.248349	0.283665	-0.0728093	0.0332313	0.0284527	-0.109274	0.0688623	0.121804	51.819	0.0333761	0.00314468	0.00252956	0.222309	-0.0298177	0.0258303	0.256171	NA	NA	NA
Cholesteryl esters to total lipids ratio in small LDL || id:ebi-a-GCST90092959	Body mass index || id:ieu-a-974	37	-0.0226504	0.0283475	0.424277	0.453412	-0.0200941	0.033394	0.547355	-0.114047	0.0761476	0.143174	65.7793	0.00176902	0.00359251	0.00278205	0.205058	-0.0226504	0.0283475	0.429517	-0.0100249	0.0260305	0.702478
Free cholesterol levels in small LDL || id:ebi-a-GCST90092960	Body mass index || id:ieu-a-974	36	-0.0641577	0.0271063	0.017938	0.0262739	-0.0700927	0.0342177	0.0405175	-0.122492	0.073101	0.10298	57.329	0.0100302	0.0023086	0.00268514	0.39594	-0.0641577	0.0271063	0.0235997	NA	NA	NA
Free cholesterol to total lipids ratio in small LDL || id:ebi-a-GCST90092961	Body mass index || id:ieu-a-974	37	-0.0885911	0.0269222	0.000999608	0.00190002	-0.0412482	0.0336259	0.219944	-0.0357117	0.0734089	0.629662	63.7778	0.00292611	-0.00207819	0.00268164	0.443563	-0.0885911	0.0269222	0.00224305	-0.0777957	0.0245776	0.00320208
Total lipid levels in small LDL || id:ebi-a-GCST90092962	Body mass index || id:ieu-a-974	36	-0.0287103	0.0263319	0.275571	0.311896	-0.0677213	0.0319953	0.0342938	-0.0974918	0.0706443	0.176583	53.9484	0.0213188	0.00272215	0.00259499	0.301577	-0.0287103	0.0263319	0.283021	NA	NA	NA
Concentration of small LDL particles || id:ebi-a-GCST90092963	Body mass index || id:ieu-a-974	36	-0.0253632	0.0244714	0.299995	0.336481	-0.0241451	0.0342062	0.480269	-0.0908161	0.0655992	0.175253	46.5278	0.0920719	0.00259047	0.00240972	0.289939	-0.0253632	0.0244714	0.307103	NA	NA	NA
Phospholipid levels in small LDL || id:ebi-a-GCST90092964	Body mass index || id:ieu-a-974	36	-0.0259113	0.0272303	0.34132	0.379121	-0.0264822	0.0343462	0.440685	-0.0831414	0.0734711	0.265713	57.9619	0.00866228	0.00226495	0.0026988	0.407194	-0.0259113	0.0272303	0.347846	NA	NA	NA
Phospholipids to total lipids ratio in small LDL || id:ebi-a-GCST90092965	Body mass index || id:ieu-a-974	37	0.0165586	0.0279603	0.553705	0.579297	5.75031e-06	0.033861	0.999865	0.0848951	0.0758681	0.270769	63.9845	0.00277976	-0.00268601	0.00277178	0.339166	0.0165586	0.0279603	0.557407	0.00342537	0.0253085	0.893115
Triglyceride levels in small LDL || id:ebi-a-GCST90092966	Body mass index || id:ieu-a-974	37	0.0605093	0.023018	0.00856924	0.0135047	0.0200862	0.032018	0.530437	0.0336618	0.063109	0.597134	46.0443	0.121872	0.00105517	0.00230548	0.650013	0.0605093	0.023018	0.0125208	NA	NA	NA
Triglycerides to total lipids ratio in small LDL || id:ebi-a-GCST90092967	Body mass index || id:ieu-a-974	36	0.094804	0.0233674	4.96861e-05	0.00012437	0.0737549	0.0332735	0.0266488	0.10596	0.0636697	0.10526	45.8151	0.104334	-0.000441482	0.00233862	0.851388	0.094804	0.0233674	0.000264577	NA	NA	NA
Cholesterol levels in small VLDL || id:ebi-a-GCST90092968	Body mass index || id:ieu-a-974	37	-0.0233132	0.0280481	0.40587	0.439398	-0.0642956	0.0353544	0.0689724	-0.0978236	0.0759159	0.205997	64.5001	0.00244412	0.00292888	0.00277368	0.298224	-0.0233132	0.0280481	0.411349	-0.0098689	0.0241338	0.685086
Cholesterol to total lipids ratio in small VLDL || id:ebi-a-GCST90092969	Body mass index || id:ieu-a-974	36	-0.0804243	0.0225195	0.00035518	0.000750799	-0.12276	0.0322665	0.000142048	-0.161706	0.0595117	0.0102806	41.8907	0.196671	0.00321716	0.00218621	0.150333	-0.0804243	0.0225195	0.00105694	NA	NA	NA
Cholesteryl ester levels in small VLDL || id:ebi-a-GCST90092970	Body mass index || id:ieu-a-974	37	-0.00681356	0.0276164	0.805124	0.821428	-0.0296438	0.035634	0.405467	-0.0974294	0.0741151	0.197205	62.7358	0.00378125	0.00356208	0.00270796	0.196925	-0.00681356	0.0276164	0.806525	0.00440934	0.0251236	0.861694
Cholesteryl esters to total lipids ratio in small VLDL || id:ebi-a-GCST90092971	Body mass index || id:ieu-a-974	37	-0.0598158	0.031857	0.0604315	0.0809002	-0.0681094	0.031239	0.0292375	-0.161626	0.0855858	0.0672738	85.4299	6.73653e-06	0.00400275	0.00312745	0.209008	-0.0598158	0.031857	0.068552	-0.0433984	0.0229477	0.067405
Free cholesterol levels in small VLDL || id:ebi-a-GCST90092972	Body mass index || id:ieu-a-974	36	-0.0353685	0.0236326	0.134498	0.166617	-0.0658925	0.0339401	0.0522053	-0.116709	0.0626381	0.0710872	43.4812	0.153854	0.00321939	0.00230101	0.170834	-0.0353685	0.0236326	0.143462	NA	NA	NA
Free cholesterol to total lipids ratio in small VLDL || id:ebi-a-GCST90092973	Body mass index || id:ieu-a-974	36	-0.117899	0.0241891	1.09334e-06	5.02346e-06	-0.103662	0.0327564	0.00155281	-0.125063	0.0659274	0.066351	50.3765	0.0446557	0.000283509	0.00242156	0.907488	-0.117899	0.0241891	2.34566e-05	NA	NA	NA
Total lipid levels in small VLDL || id:ebi-a-GCST90092974	Body mass index || id:ieu-a-974	37	0.0197704	0.0246879	0.423239	0.453412	-0.03245	0.0334819	0.332456	-0.0366602	0.0671013	0.588297	51.1936	0.0481469	0.00221806	0.0024515	0.371771	0.0197704	0.0246879	0.428493	NA	NA	NA
Concentration of small VLDL particles || id:ebi-a-GCST90092975	Body mass index || id:ieu-a-974	37	0.0293078	0.0246185	0.233857	0.269585	-0.0193297	0.0338264	0.567703	-0.031025	0.066795	0.64518	51.2363	0.0477494	0.00237144	0.00244032	0.337831	0.0293078	0.0246185	0.241648	NA	NA	NA
Phospholipid levels in small VLDL || id:ebi-a-GCST90092976	Body mass index || id:ieu-a-974	37	-0.0182501	0.0276473	0.509188	0.537236	-0.0663589	0.0343105	0.0531048	-0.0691861	0.075452	0.365442	62.9428	0.00359461	0.0020021	0.00275662	0.47249	-0.0182501	0.0276473	0.513389	-0.00504379	0.0238242	0.833562
Phospholipids to total lipids ratio in small VLDL || id:ebi-a-GCST90092977	Body mass index || id:ieu-a-974	36	-0.107921	0.0250407	1.63389e-05	4.96146e-05	-0.0931156	0.0315709	0.0031838	-0.112944	0.0682558	0.107186	53.7653	0.0221756	0.000198784	0.00250709	0.937268	-0.107921	0.0250407	0.000126273	NA	NA	NA
Triglyceride levels in small VLDL || id:ebi-a-GCST90092978	Body mass index || id:ieu-a-974	37	0.0671751	0.0236039	0.00442806	0.00720645	0.0426019	0.0316249	0.177947	0.0277536	0.0645086	0.669665	48.9381	0.0736099	0.00154938	0.00235662	0.515188	0.0671751	0.0236039	0.00726472	NA	NA	NA
Triglycerides to total lipids ratio in small VLDL || id:ebi-a-GCST90092979	Body mass index || id:ieu-a-974	36	0.0900467	0.0220342	4.37602e-05	0.000112333	0.104611	0.0305871	0.000625971	0.148647	0.0590762	0.0167491	40.6012	0.237137	-0.00231924	0.00217008	0.292717	0.0900467	0.0220342	0.00024278	NA	NA	NA
Saturated fatty acid levels || id:ebi-a-GCST90092980	Body mass index || id:ieu-a-974	37	-0.0254053	0.0279958	0.364159	0.399452	-0.062839	0.033928	0.0640076	0.00227727	0.0768171	0.976518	65.9194	0.00170691	-0.00108806	0.00280641	0.700583	-0.0254053	0.0279958	0.370194	-0.0154992	0.0257151	0.550575
Ratio of saturated fatty acids to total fatty acids || id:ebi-a-GCST90092981	Body mass index || id:ieu-a-974	37	0.00855571	0.022653	0.705664	0.730734	-0.0167474	0.0322644	0.603713	0.00180367	0.0622768	0.977059	43.1373	0.192516	0.000265396	0.00227526	0.907809	0.00855571	0.022653	0.707881	NA	NA	NA
Sphingomyelin levels || id:ebi-a-GCST90092982	Body mass index || id:ieu-a-974	35	-0.131915	0.0290765	5.71113e-06	2.03153e-05	-0.120938	0.0353824	0.00063075	-0.147857	0.078954	0.0699929	71.8465	0.000160435	0.000636722	0.00292516	0.829026	-0.131915	0.0290765	6.79e-05	-0.146044	0.0260186	3.01879e-06
Ratio of triglycerides to phosphoglycerides || id:ebi-a-GCST90092983	Body mass index || id:ieu-a-974	37	0.144765	0.0275541	1.48941e-07	1.24119e-06	0.106152	0.0297619	0.00036147	0.0386092	0.0732634	0.601524	72.1525	0.000326392	0.00417243	0.00267656	0.128023	0.144765	0.0275541	6.90266e-06	0.129378	0.026736	2.60598e-05
Total concentration of branched-chain amino acids (leucine + isoleucine + valine) || id:ebi-a-GCST90092984	Body mass index || id:ieu-a-974	37	0.152264	0.020911	3.30129e-13	7.47292e-12	0.176737	0.0312713	1.58835e-08	0.249348	0.0550898	6.65024e-05	38.1269	0.3729	-0.00381612	0.00201275	0.0662438	0.152264	0.020911	1.40762e-08	NA	NA	NA
Total cholesterol levels || id:ebi-a-GCST90092985	Body mass index || id:ieu-a-974	35	-0.123941	0.0262537	2.34814e-06	9.58504e-06	-0.138027	0.0354914	0.00010065	-0.151334	0.0711581	0.0410077	54.5247	0.0142268	0.00109404	0.00263622	0.680824	-0.123941	0.0262537	3.94063e-05	-0.1346	0.0246125	4.62336e-06
Total esterified cholesterol levels || id:ebi-a-GCST90092986	Body mass index || id:ieu-a-974	35	-0.129767	0.0270924	1.66953e-06	7.29323e-06	-0.140918	0.0342041	3.79035e-05	-0.153013	0.0734928	0.0451729	58.4614	0.00565106	0.000928392	0.00272273	0.735281	-0.129767	0.0270924	3.21197e-05	-0.141147	0.0252147	3.15785e-06
Total fatty acid levels || id:ebi-a-GCST90092987	Body mass index || id:ieu-a-974	37	-0.0310684	0.0294864	0.292042	0.329043	-0.0426818	0.032961	0.195348	0.0011721	0.0808684	0.988518	72.9547	0.000261553	-0.00126719	0.0029544	0.670612	-0.0310684	0.0294864	0.299063	-0.0103386	0.0250603	0.682528
Total free cholesterol levels || id:ebi-a-GCST90092988	Body mass index || id:ieu-a-974	36	-0.119341	0.0283896	2.62622e-05	7.18155e-05	-0.128657	0.0333481	0.000114323	-0.116836	0.0773855	0.140335	65.6695	0.00128364	-9.91154e-05	0.00284265	0.972389	-0.119341	0.0283896	0.000172511	-0.106773	0.0242165	9.88253e-05
Total lipid levels in lipoprotein particles || id:ebi-a-GCST90092989	Body mass index || id:ieu-a-974	36	-0.0903056	0.0298206	0.00245937	0.00416587	-0.0846386	0.033407	0.0112912	-0.0657559	0.0811603	0.423461	71.6118	0.000256688	-0.000971622	0.00298134	0.746497	-0.0903056	0.0298206	0.00459677	-0.0767305	0.0251124	0.00435093
Total concentration of lipoprotein particles || id:ebi-a-GCST90092990	Body mass index || id:ieu-a-974	36	-0.156929	0.0373522	2.65342e-05	7.18155e-05	-0.133733	0.0365997	0.000258244	-0.0810363	0.101399	0.429733	122.986	1.02148e-11	-0.00300958	0.00373531	0.426009	-0.156929	0.0373522	0.000173695	-0.14942	0.0296713	1.79047e-05
Total phospholipid levels in lipoprotein particles || id:ebi-a-GCST90092991	Body mass index || id:ieu-a-974	35	-0.117093	0.027773	2.48593e-05	7.03404e-05	-0.119367	0.0352208	0.000701258	-0.0955863	0.07536	0.213532	63.3049	0.00166931	-0.000858988	0.00279205	0.760278	-0.117093	0.027773	0.000173582	-0.130496	0.0249068	9.10429e-06
Total triglycerides levels || id:ebi-a-GCST90092992	Body mass index || id:ieu-a-974	37	0.0702828	0.0227893	0.00204221	0.00353132	0.0364817	0.0333365	0.273803	0.0268803	0.0621688	0.668121	45.6291	0.130501	0.00170582	0.00227113	0.45762	0.0702828	0.0227893	0.00390877	NA	NA	NA
Tyrosine levels || id:ebi-a-GCST90092993	Body mass index || id:ieu-a-974	37	0.155266	0.0207912	8.15202e-14	2.04232e-12	0.182575	0.0313522	5.76845e-09	0.250133	0.0563678	8.65612e-05	34.6627	0.532154	-0.00372898	0.00205944	0.0787833	0.155266	0.0204014	5.28036e-09	NA	NA	NA
Degree of unsaturation || id:ebi-a-GCST90092994	Body mass index || id:ieu-a-974	37	-0.0963628	0.0269858	0.0003558	0.000750799	-0.0328192	0.0326268	0.314465	0.00272632	0.071983	0.970003	66.1731	0.00159962	-0.00389459	0.00262975	0.14756	-0.0963628	0.0269858	0.00103225	-0.0777885	0.0227949	0.00167826
Valine levels || id:ebi-a-GCST90092995	Body mass index || id:ieu-a-974	37	0.162038	0.0215309	5.23901e-14	1.63064e-12	0.199745	0.0301675	3.56296e-11	0.286093	0.0553536	9.63738e-06	40.0367	0.295638	-0.00487629	0.0020224	0.0212878	0.162038	0.0215309	6.78981e-09	NA	NA	NA
VLDL cholesterol levels || id:ebi-a-GCST90092996	Body mass index || id:ieu-a-974	37	-0.0212765	0.0275017	0.439142	0.467292	-0.0551675	0.0346723	0.111584	-0.0806418	0.0748423	0.288633	62.1175	0.00439422	0.00233345	0.00273437	0.399252	-0.0212765	0.0275017	0.444192	-0.00794625	0.0235531	0.737848
Cholesteryl ester levels in VLDL || id:ebi-a-GCST90092997	Body mass index || id:ieu-a-974	37	-0.0460119	0.0286078	0.107754	0.138303	-0.0676754	0.0336915	0.0445713	-0.104568	0.0779328	0.188311	66.9336	0.00131513	0.00230168	0.00284731	0.42434	-0.0460119	0.0286078	0.11649	-0.0305937	0.0232134	0.196087
Free cholesterol levels in VLDL || id:ebi-a-GCST90092998	Body mass index || id:ieu-a-974	37	0.011479	0.0258981	0.657593	0.685108	-0.0350071	0.0349509	0.316534	-0.0474306	0.0703994	0.504905	55.8219	0.0186161	0.00231548	0.00257199	0.37413	0.011479	0.0258981	0.660245	0.0215425	0.0238327	0.372227
Total lipid levels in VLDL || id:ebi-a-GCST90092999	Body mass index || id:ieu-a-974	37	0.0449733	0.0236914	0.0576577	0.0776041	-0.00491316	0.0325214	0.879917	-0.0112836	0.0643369	0.861789	47.8988	0.0887004	0.00221113	0.00235043	0.353288	0.0449733	0.0236914	0.0656975	NA	NA	NA
Concentration of VLDL particles || id:ebi-a-GCST90093000	Body mass index || id:ieu-a-974	37	0.00271869	0.0255004	0.915096	0.918786	-0.0429289	0.0338262	0.204405	-0.040994	0.0696637	0.560005	54.0447	0.0271364	0.00171817	0.00254513	0.504059	0.00271869	0.0255004	0.915688	0.0131843	0.0231377	0.57244
Phospholipid levels in VLDL || id:ebi-a-GCST90093001	Body mass index || id:ieu-a-974	37	0.0300332	0.0249685	0.229036	0.266495	-0.0215352	0.0347527	0.535475	-0.0312543	0.0677437	0.647394	52.417	0.0378289	0.00240892	0.00247495	0.337072	0.0300332	0.0249685	0.236888	NA	NA	NA
Average diameter for VLDL particles || id:ebi-a-GCST90093002	Body mass index || id:ieu-a-974	37	0.110507	0.0226243	1.03711e-06	4.87244e-06	0.0581407	0.0310876	0.0614533	0.025509	0.0602667	0.674689	48.0643	0.0861392	0.0033406	0.00220164	0.138166	0.110507	0.0226243	2.13747e-05	NA	NA	NA
Triglyceride levels in VLDL || id:ebi-a-GCST90093003	Body mass index || id:ieu-a-974	37	0.0758882	0.0225813	0.000777543	0.00154886	0.0391862	0.0322531	0.224382	0.0237107	0.061367	0.701557	45.1641	0.140724	0.0020507	0.00224184	0.366589	0.0758882	0.0225813	0.00185191	NA	NA	NA
Cholesterol levels in very large HDL || id:ebi-a-GCST90093004	Body mass index || id:ieu-a-974	35	-0.182873	0.034271	9.49711e-08	9.09531e-07	-0.176834	0.0325722	5.66729e-08	-0.0617004	0.0902657	0.499036	107.052	1.73807e-09	-0.00484156	0.00334534	0.157259	-0.182873	0.034271	6.28751e-06	-0.227553	0.022943	3.89828e-11
Cholesterol to total lipids ratio in very large HDL || id:ebi-a-GCST90093005	Body mass index || id:ieu-a-974	37	0.0777476	0.0250353	0.00189946	0.00333075	0.0620638	0.0306957	0.0431862	-0.107269	0.0600585	0.0827523	56.6071	0.0156894	0.00727239	0.00219426	0.0021451	0.0777476	0.0250353	0.00369201	NA	NA	NA
Cholesteryl ester levels in very large HDL || id:ebi-a-GCST90093006	Body mass index || id:ieu-a-974	34	-0.21285	0.0265911	1.19898e-15	4.97578e-14	-0.186227	0.0329627	1.60809e-08	-0.108473	0.0689257	0.125377	61.6763	0.00179198	-0.00415397	0.00254139	0.111949	-0.21285	0.0265911	3.10301e-09	-0.234439	0.022924	1.87078e-11
Cholesteryl esters to total lipids ratio in very large HDL || id:ebi-a-GCST90093007	Body mass index || id:ieu-a-974	37	-0.109354	0.0337492	0.0011944	0.00221945	-0.0906416	0.0324137	0.00516752	-0.112119	0.0927941	0.23505	94.0011	4.46851e-07	0.000108657	0.00339027	0.974615	-0.109354	0.0337492	0.00257224	-0.0872133	0.0282293	0.0039813
Free cholesterol levels in very large HDL || id:ebi-a-GCST90093008	Body mass index || id:ieu-a-974	36	-0.160275	0.0321229	6.05606e-07	3.26273e-06	-0.157289	0.0333382	2.38178e-06	-0.0280186	0.0840683	0.740967	92.3262	4.61916e-07	-0.0052353	0.00308861	0.0992105	-0.160275	0.0321229	1.65637e-05	-0.169223	0.0238607	4.03778e-08
Free cholesterol to total lipids ratio in very large HDL || id:ebi-a-GCST90093009	Body mass index || id:ieu-a-974	34	0.200934	0.0260691	1.28061e-14	4.55532e-13	0.183634	0.0310917	3.50084e-09	0.0633378	0.0652414	0.338918	60.7876	0.00225888	0.00547684	0.00240583	0.0296467	0.200934	0.0260691	7.07687e-09	0.22522	0.0211175	6.73518e-12
Total lipid levels in very large HDL || id:ebi-a-GCST90093010	Body mass index || id:ieu-a-974	35	-0.17526	0.0331241	1.21653e-07	1.12191e-06	-0.168307	0.0315437	9.51892e-08	-0.038798	0.0862527	0.655783	100.792	1.5544e-08	-0.00545238	0.0031966	0.0974647	-0.17526	0.0331241	7.1967e-06	-0.220873	0.0216234	1.9255e-11
Concentration of very large HDL particles || id:ebi-a-GCST90093011	Body mass index || id:ieu-a-974	35	-0.181716	0.033084	3.96117e-08	4.28839e-07	-0.198101	0.0322871	8.48323e-10	-0.0502072	0.0864063	0.565148	100.264	1.86511e-08	-0.00525469	0.00320239	0.110324	-0.181716	0.033084	3.93425e-06	-0.226174	0.0205661	3.15542e-12
Phospholipid levels in very large HDL || id:ebi-a-GCST90093012	Body mass index || id:ieu-a-974	35	-0.167813	0.0324737	2.37053e-07	1.70712e-06	-0.161734	0.0331172	1.04123e-06	-0.0221685	0.0838695	0.793177	96.8858	5.92454e-08	-0.00581912	0.00310821	0.0700665	-0.167813	0.0324737	1.04099e-05	-0.221769	0.0233728	8.06497e-11
Phospholipids to total lipids ratio in very large HDL || id:ebi-a-GCST90093013	Body mass index || id:ieu-a-974	37	-0.146728	0.0306263	1.66018e-06	7.29323e-06	-0.134842	0.0325883	3.50733e-05	0.0493385	0.0762742	0.521944	90.9774	1.18267e-06	-0.00770797	0.00278707	0.0090083	-0.146728	0.0306263	2.84128e-05	-0.183801	0.024588	1.35954e-08
Triglyceride levels in very large HDL || id:ebi-a-GCST90093014	Body mass index || id:ieu-a-974	37	-0.0490603	0.0223997	0.0285084	0.040105	-0.030268	0.032123	0.346064	0.0491009	0.0589523	0.410553	43.1781	0.191354	-0.00385818	0.00215374	0.0818826	-0.0490603	0.0223997	0.0350688	NA	NA	NA
Triglycerides to total lipids ratio in very large HDL || id:ebi-a-GCST90093015	Body mass index || id:ieu-a-974	37	0.139561	0.0321756	1.4413e-05	4.48605e-05	0.0916463	0.0350543	0.00893812	0.0271971	0.0860708	0.75389	95.9017	2.40331e-07	0.00441667	0.00314459	0.168974	0.139561	0.0321756	0.000111352	0.143769	0.026712	5.47622e-06
Cholesterol levels in very large VLDL || id:ebi-a-GCST90093016	Body mass index || id:ieu-a-974	37	0.0586012	0.0254743	0.0214251	0.0310166	0.0258744	0.0326099	0.427514	-0.0435787	0.0675335	0.522948	55.6873	0.0191645	0.00401628	0.0024673	0.112537	0.0586012	0.0254743	0.0273279	0.0843463	0.0257094	0.00234898
Cholesterol to total lipids ratio in very large VLDL || id:ebi-a-GCST90093017	Body mass index || id:ieu-a-974	36	-0.106552	0.0202836	1.49541e-07	1.24119e-06	-0.0656455	0.0302031	0.0297447	-0.117629	0.0544913	0.0380239	30.5074	0.684801	0.000438432	0.00200184	0.827948	-0.106552	0.0189371	2.39866e-06	NA	NA	NA
Cholesteryl ester levels in very large VLDL || id:ebi-a-GCST90093018	Body mass index || id:ieu-a-974	37	0.0407978	0.0266063	0.125181	0.156669	0.00518197	0.0348725	0.881871	-0.0756221	0.0700218	0.287538	59.7809	0.00765132	0.00457617	0.00255828	0.0823113	0.0407978	0.0266063	0.133923	0.0666581	0.0270448	0.0187647
Cholesteryl esters to total lipids ratio in very large VLDL || id:ebi-a-GCST90093019	Body mass index || id:ieu-a-974	37	-0.119218	0.0242433	8.76331e-07	4.19628e-06	-0.0850057	0.0302746	0.00498773	-0.107106	0.0666217	0.116891	52.5399	0.0369086	-0.000476077	0.00243412	0.846066	-0.119218	0.0242433	1.93239e-05	-0.106638	0.0200904	6.31464e-06
Free cholesterol levels in very large VLDL || id:ebi-a-GCST90093020	Body mass index || id:ieu-a-974	37	0.0742655	0.0243521	0.00229103	0.00393425	0.0587083	0.0335827	0.0804348	-0.012209	0.0650885	0.852293	51.8039	0.0427285	0.00339883	0.0023779	0.161771	0.0742655	0.0243521	0.00428054	NA	NA	NA
Free cholesterol to total lipids ratio in very large VLDL || id:ebi-a-GCST90093021	Body mass index || id:ieu-a-974	36	-0.086495	0.0205442	2.55142e-05	7.13826e-05	-0.0748446	0.0302837	0.0134566	-0.0730629	0.0551886	0.194376	25.7269	0.873513	-0.000531686	0.00202753	0.794724	-0.086495	0.0176136	2.10045e-05	NA	NA	NA
Total lipid levels in very large VLDL || id:ebi-a-GCST90093022	Body mass index || id:ieu-a-974	37	0.0871785	0.0239835	0.000278048	0.000602034	0.0692353	0.0335266	0.0389151	0.00270505	0.064136	0.966598	50.8776	0.0511783	0.0033201	0.00234306	0.165325	0.0871785	0.0239835	0.000861566	NA	NA	NA
Concentration of very large VLDL particles || id:ebi-a-GCST90093023	Body mass index || id:ieu-a-974	37	0.0894168	0.0244886	0.000260845	0.00056974	0.0669639	0.0328469	0.0414832	0.000471193	0.0653663	0.994289	53.213	0.0322079	0.0034959	0.00238802	0.152136	0.0894168	0.0244886	0.000822385	NA	NA	NA
Phospholipid levels in very large VLDL || id:ebi-a-GCST90093024	Body mass index || id:ieu-a-974	37	0.0833455	0.0246022	0.000704752	0.00141519	0.06138	0.0335885	0.0676381	-0.0039755	0.0657594	0.952137	53.25	0.0319657	0.00343209	0.0024024	0.161981	0.0833455	0.0246022	0.00171903	NA	NA	NA
Phospholipids to total lipids ratio in very large VLDL || id:ebi-a-GCST90093025	Body mass index || id:ieu-a-974	37	-0.00765505	0.0307349	0.803309	0.821428	-0.0155014	0.0347677	0.655702	-0.0863003	0.0832673	0.307112	77.0636	8.18073e-05	0.00309198	0.00304274	0.316517	-0.00765505	0.0307349	0.804724	-0.00404022	0.0249646	0.872391
Triglyceride levels in very large VLDL || id:ebi-a-GCST90093026	Body mass index || id:ieu-a-974	37	0.0944923	0.0239385	7.90407e-05	0.000183936	0.0549266	0.0329102	0.0951209	0.0171344	0.0643081	0.791462	51.3118	0.0470531	0.00304037	0.0023493	0.204086	0.0944923	0.0239385	0.00035152	NA	NA	NA
Triglycerides to total lipids ratio in very large VLDL || id:ebi-a-GCST90093027	Body mass index || id:ieu-a-974	36	0.0922421	0.0205312	7.02992e-06	2.43118e-05	0.0871364	0.0321511	0.00672394	0.119332	0.0551519	0.0376059	26.4498	0.850358	-0.00107231	0.00202621	0.600091	0.0922421	0.017848	9.64546e-06	NA	NA	NA
Cholesterol levels in very small VLDL || id:ebi-a-GCST90093028	Body mass index || id:ieu-a-974	36	-0.0983988	0.0205615	1.70492e-06	7.31938e-06	-0.0790313	0.0309717	0.010719	-0.117585	0.0552392	0.04061	32.1746	0.605231	0.000759394	0.00202923	0.710559	-0.0983988	0.0197141	1.64706e-05	NA	NA	NA
Cholesterol to total lipids ratio in very small VLDL || id:ebi-a-GCST90093029	Body mass index || id:ieu-a-974	36	-0.154333	0.0270108	1.10515e-08	1.48731e-07	-0.127522	0.0341044	0.00018463	-0.124827	0.0734286	0.0982665	63.6943	0.00213734	-0.00116767	0.00269713	0.667799	-0.154333	0.0270108	1.84093e-06	NA	NA	NA
Cholesteryl ester levels in very small VLDL || id:ebi-a-GCST90093030	Body mass index || id:ieu-a-974	36	-0.115023	0.0204591	1.8863e-08	2.34844e-07	-0.107138	0.0305816	0.000459412	-0.131253	0.0549643	0.0226413	33.7604	0.527871	0.000642372	0.00201912	0.752321	-0.115023	0.0200935	1.7823e-06	NA	NA	NA
Cholesteryl esters to total lipids ratio in very small VLDL || id:ebi-a-GCST90093031	Body mass index || id:ieu-a-974	36	-0.163218	0.0272299	2.04653e-09	3.18491e-08	-0.127123	0.032834	0.000108077	-0.125383	0.0738977	0.0988888	65.594	0.00130923	-0.00149729	0.00271437	0.584818	-0.163218	0.0272299	7.86108e-07	NA	NA	NA
Free cholesterol levels in very small VLDL || id:ebi-a-GCST90093032	Body mass index || id:ieu-a-974	36	-0.0540719	0.0207604	0.00919904	0.014406	-0.0487686	0.030015	0.104203	-0.0810018	0.0557732	0.155573	30.9363	0.664694	0.00106588	0.00204888	0.606275	-0.0540719	0.0195181	0.00890192	NA	NA	NA
Free cholesterol to total lipids ratio in very small VLDL || id:ebi-a-GCST90093033	Body mass index || id:ieu-a-974	36	-0.0583823	0.0250235	0.0196431	0.0286031	-0.0809918	0.031416	0.00993603	-0.101635	0.0677418	0.142759	49.4014	0.0540439	0.00171181	0.00248837	0.496169	-0.0583823	0.0250235	0.0255163	NA	NA	NA
Total lipid levels in very small VLDL || id:ebi-a-GCST90093034	Body mass index || id:ieu-a-974	37	-0.0607863	0.0255291	0.017263	0.0254348	-0.0653878	0.0310311	0.0351026	-0.0508414	0.0701721	0.473559	55.6349	0.0193819	-0.000390902	0.00256377	0.879691	-0.0607863	0.0255291	0.0226748	-0.0457373	0.0194643	0.0245517
Concentration of very small VLDL particles || id:ebi-a-GCST90093035	Body mass index || id:ieu-a-974	36	-0.0401986	0.0208493	0.0538485	0.0728711	-0.0472316	0.0315577	0.134478	-0.0707907	0.0560117	0.214878	31.117	0.656133	0.00121084	0.00205764	0.560112	-0.0401986	0.0196588	0.0484504	NA	NA	NA
Phospholipid levels in very small VLDL || id:ebi-a-GCST90093036	Body mass index || id:ieu-a-974	37	-0.0382772	0.0250743	0.126873	0.157957	-0.0708683	0.032117	0.0273443	-0.0439145	0.0689369	0.528254	53.4208	0.0308674	0.000221585	0.00251866	0.930396	-0.0382772	0.0250743	0.135612	-0.0240726	0.0196986	0.229857
Phospholipids to total lipids ratio in very small VLDL || id:ebi-a-GCST90093037	Body mass index || id:ieu-a-974	36	0.172865	0.0276948	4.32638e-10	7.18178e-09	0.120905	0.0309787	9.50739e-05	0.0641235	0.073211	0.387246	62.9836	0.00255925	0.00431141	0.00269653	0.119101	0.172865	0.0276948	3.71335e-07	0.164497	0.0255019	2.2537e-07
Triglyceride levels in very small VLDL || id:ebi-a-GCST90093038	Body mass index || id:ieu-a-974	37	0.0608803	0.0236862	0.0101614	0.0158137	0.00208262	0.0334491	0.950354	0.0354672	0.0649687	0.588589	48.3753	0.0814914	0.000998836	0.00237352	0.676455	0.0608803	0.0236862	0.0144445	NA	NA	NA
Triglycerides to total lipids ratio in very small VLDL || id:ebi-a-GCST90093039	Body mass index || id:ieu-a-974	36	0.135163	0.0260016	2.0117e-07	1.51792e-06	0.12179	0.0338405	0.000319518	0.135238	0.0708797	0.0648657	58.7949	0.00712434	-2.98053e-06	0.00260352	0.999093	0.135163	0.0260016	8.80572e-06	NA	NA	NA
Cholesterol levels in chylomicrons and extremely large VLDL || id:ebi-a-GCST90093040	Body mass index || id:ieu-a-974	37	0.075513	0.0242489	0.00184522	0.00325858	0.047147	0.0322158	0.143339	-0.0296864	0.0638783	0.645001	51.8134	0.0426489	0.00413462	0.0023336	0.0851385	0.075513	0.0242489	0.00360891	NA	NA	NA
Cholesterol to total lipids ratio in chylomicrons and extremely large VLDL || id:ebi-a-GCST90093041	Body mass index || id:ieu-a-974	37	-0.0911316	0.0210434	1.48665e-05	4.57008e-05	-0.0832127	0.0313324	0.00791203	-0.141406	0.057056	0.0181673	30.6729	0.719743	0.00197614	0.0020846	0.349644	-0.0911316	0.0194241	3.83943e-05	NA	NA	NA
Cholesteryl ester levels in chylomicrons and extremely large VLDL || id:ebi-a-GCST90093042	Body mass index || id:ieu-a-974	37	0.0651801	0.0240751	0.00678202	0.010895	0.0481413	0.0336033	0.151962	-0.0420162	0.0632672	0.510973	50.8376	0.0515742	0.00421315	0.0023113	0.0768777	0.0651801	0.0240751	0.0103072	NA	NA	NA
Cholesteryl esters to total lipids ratio in chylomicrons and extremely large VLDL || id:ebi-a-GCST90093043	Body mass index || id:ieu-a-974	37	-0.088953	0.0211562	2.61555e-05	7.18155e-05	-0.0623093	0.0319371	0.051057	-0.14687	0.0573604	0.0149245	31.8674	0.665523	0.0022766	0.00209574	0.284772	-0.088953	0.0199048	7.51548e-05	NA	NA	NA
Free cholesterol levels in chylomicrons and extremely large VLDL || id:ebi-a-GCST90093044	Body mass index || id:ieu-a-974	37	0.0864723	0.0238688	0.000291411	0.000625529	0.0387697	0.0337981	0.251342	-0.00906248	0.0632964	0.886973	50.3057	0.0570849	0.00375473	0.00231233	0.113395	0.0864723	0.0238688	0.000891611	NA	NA	NA
Free cholesterol to total lipids ratio in chylomicrons and extremely large VLDL || id:ebi-a-GCST90093045	Body mass index || id:ieu-a-974	37	-0.0691053	0.020907	0.000948521	0.00183087	-0.0585936	0.0318029	0.0654166	-0.0822578	0.0566882	0.155669	27.7608	0.835615	0.000516977	0.00207113	0.804347	-0.0691053	0.0183593	0.000596539	NA	NA	NA
Total lipid levels in chylomicrons and extremely large VLDL || id:ebi-a-GCST90093046	Body mass index || id:ieu-a-974	37	0.0884735	0.0229507	0.000115759	0.00026689	0.035715	0.0333632	0.284399	0.00135455	0.0610935	0.982437	46.4534	0.113816	0.00342397	0.00223186	0.133988	0.0884735	0.0229507	0.000459347	NA	NA	NA
Concentration of chylomicrons and extremely large VLDL particles || id:ebi-a-GCST90093047	Body mass index || id:ieu-a-974	37	0.0953437	0.0236194	5.42171e-05	0.000131511	0.0666964	0.0308385	0.0305594	0.0133148	0.0632161	0.834402	49.4295	0.06726	0.00322392	0.0023094	0.171507	0.0953437	0.0236194	0.000270852	NA	NA	NA
Phospholipid levels in chylomicrons and extremely large VLDL || id:ebi-a-GCST90093048	Body mass index || id:ieu-a-974	37	0.0971377	0.0240686	5.44e-05	0.000131511	0.0684857	0.0341965	0.0452086	-0.00470829	0.0635428	0.941356	51.5366	0.0450331	0.00400278	0.00232133	0.0934682	0.0971377	0.0240686	0.000271479	0.120601	0.0244453	1.9608e-05
Phospholipids to total lipids ratio in chylomicrons and extremely large VLDL || id:ebi-a-GCST90093049	Body mass index || id:ieu-a-974	37	0.0755516	0.031619	0.016874	0.0250097	0.0513872	0.0324677	0.113486	0.0260207	0.086474	0.765265	81.4751	2.23807e-05	0.00194698	0.00315948	0.541728	0.0755516	0.031619	0.0222348	0.0771713	0.0264333	0.00618161
Triglyceride levels in chylomicrons and extremely large VLDL || id:ebi-a-GCST90093050	Body mass index || id:ieu-a-974	37	0.0935666	0.0214552	1.29456e-05	4.08034e-05	0.0493462	0.0305485	0.106237	0.0220554	0.0575512	0.703866	40.4203	0.28132	0.00281059	0.00210248	0.189914	0.0935666	0.0214552	0.000103799	NA	NA	NA
Triglycerides to total lipids ratio in chylomicrons and extremely large VLDL || id:ebi-a-GCST90093051	Body mass index || id:ieu-a-974	37	0.0521673	0.0211684	0.0137246	0.0204636	0.0508809	0.0324241	0.116594	0.11786	0.057394	0.0475525	35.5948	0.487711	-0.00258224	0.00209698	0.226379	0.0521673	0.021049	0.0180214	NA	NA	NA

## Sheet: ST2
Supplementary Table 2. The impact of 249 metabolic traits on Breast cancer (BCAC consortium ID:ieu-a-1126).
outcome	exposure	Number of SNPs	IVW_Beta	IVW_se	IVW_pval	IVW_q_value	Weighted_median_Beta	Weighted_median_se	Weighted_median_pval	MR_Egger_Beta	MR_Egger_se	MR_Egger_pval	Q	Q_pval	egger_intercept	se	pval	Raw_Causal.Estimate	Raw_Sd	Raw_P_value	Outlier-corrected_Causal.Estimate	Outlier-corrected_Sd	Outlier-corrected_P_value
Breast cancer (Combined Oncoarray; iCOGS; GWAS meta analysis) || id:ieu-a-1126	Acetate levels || id:ebi-a-GCST90092803	6	0.244433	0.0833148	0.00334785	0.0302918	0.32822	0.1005	0.00109124	0.335487	0.246348	0.2449	5.79651	0.326526	-0.00401459	0.0100871	0.710963	0.244433	0.0833148	0.0324873	NA	NA	NA
Breast cancer (Combined Oncoarray; iCOGS; GWAS meta analysis) || id:ieu-a-1126	Acetoacetate levels || id:ebi-a-GCST90092804	6	0.0200636	0.142005	0.887643	0.920929	-0.0426709	0.116886	0.715065	-0.534602	0.359251	0.210945	16.8637	0.00476569	0.0280822	0.017095	0.175787	0.0200636	0.142005	0.893159	0.0751451	0.147269	0.645044
Breast cancer (Combined Oncoarray; iCOGS; GWAS meta analysis) || id:ieu-a-1126	Acetone levels || id:ebi-a-GCST90092805	8	0.0836252	0.152641	0.583791	0.726921	0.112412	0.0863548	0.193004	0.121156	0.348374	0.739883	36.4194	6.04083e-06	-0.00209896	0.0171693	0.906692	0.0836252	0.152641	0.600816	0.0556863	0.102381	0.609867
Breast cancer (Combined Oncoarray; iCOGS; GWAS meta analysis) || id:ieu-a-1126	Alanine levels || id:ebi-a-GCST90092806	25	0.049231	0.0678306	0.467966	0.643776	0.0602805	0.072689	0.406938	0.0438044	0.187933	0.817757	70.9196	1.58522e-06	0.000231524	0.00745335	0.975487	0.049231	0.0678306	0.474984	0.0243092	0.0649409	0.71159
Breast cancer (Combined Oncoarray; iCOGS; GWAS meta analysis) || id:ieu-a-1126	Albumin levels || id:ebi-a-GCST90092807	27	-0.0401806	0.0571662	0.482134	0.65862	-0.0930455	0.0488222	0.0566759	-0.052881	0.0922895	0.571769	83.2863	6.47158e-08	0.000818519	0.00461287	0.860591	-0.0401806	0.0571662	0.48838	-0.077664	0.0475975	0.115801
Breast cancer (Combined Oncoarray; iCOGS; GWAS meta analysis) || id:ieu-a-1126	Apolipoprotein A1 levels || id:ebi-a-GCST90092808	65	0.0435681	0.0266704	0.102348	0.23597	0.0584728	0.0288731	0.0428504	0.035221	0.0452989	0.439759	142.716	6.18435e-08	0.000580425	0.00253593	0.819703	0.0435681	0.0266704	0.107259	0.0575322	0.0252265	0.0259638
Breast cancer (Combined Oncoarray; iCOGS; GWAS meta analysis) || id:ieu-a-1126	Apolipoprotein B levels || id:ebi-a-GCST90092809	52	0.0181283	0.0244673	0.458741	0.636466	0.00378239	0.0232131	0.870564	-0.0103553	0.0357382	0.773201	118.094	3.06019e-07	0.0027484	0.00251766	0.280221	0.0181283	0.0244673	0.462139	0.0083116	0.0218656	0.705465
Breast cancer (Combined Oncoarray; iCOGS; GWAS meta analysis) || id:ieu-a-1126	Ratio of apolipoprotein B to apolipoprotein A1 levels || id:ebi-a-GCST90092810	67	-0.00959421	0.0233548	0.681217	0.796352	0.00206114	0.024674	0.933426	-0.00574792	0.034348	0.867619	153.878	5.61596e-09	-0.000370024	0.00240728	0.878315	-0.00959421	0.0233548	0.682548	-0.0162279	0.0213019	0.448934
Breast cancer (Combined Oncoarray; iCOGS; GWAS meta analysis) || id:ieu-a-1126	3-Hydroxybutyrate levels || id:ebi-a-GCST90092811	15	0.0322443	0.0831627	0.698219	0.800961	0.110554	0.0855067	0.196038	0.0780281	0.227554	0.737156	38.9314	0.000373743	-0.0021582	0.00992832	0.831288	0.0322443	0.0831627	0.70405	0.125699	0.0713274	0.103448
Breast cancer (Combined Oncoarray; iCOGS; GWAS meta analysis) || id:ieu-a-1126	Total cholines levels || id:ebi-a-GCST90092812	53	0.0275127	0.0253343	0.277485	0.454564	0.0501305	0.0318446	0.115435	0.0555107	0.0477156	0.250096	88.4876	0.00119849	-0.00188723	0.00272012	0.490955	0.0275127	0.0253343	0.282494	NA	NA	NA
Breast cancer (Combined Oncoarray; iCOGS; GWAS meta analysis) || id:ieu-a-1126	Citrate levels || id:ebi-a-GCST90092813	32	0.03998	0.0361991	0.269399	0.447202	0.0313905	0.041667	0.451231	0.0692338	0.0684748	0.320062	48.9368	0.0213536	-0.001755	0.00347033	0.616752	0.03998	0.0361991	0.277898	NA	NA	NA
Breast cancer (Combined Oncoarray; iCOGS; GWAS meta analysis) || id:ieu-a-1126	Clinical LDL cholesterol levels || id:ebi-a-GCST90092814	45	0.0264693	0.0237678	0.265424	0.446558	0.00282619	0.020961	0.892746	0.00472504	0.0312788	0.880633	102.858	1.29061e-06	0.00263166	0.0024662	0.291886	0.0264693	0.0237678	0.271471	0.016051	0.0209547	0.447868
Breast cancer (Combined Oncoarray; iCOGS; GWAS meta analysis) || id:ieu-a-1126	Creatinine levels || id:ebi-a-GCST90092815	64	0.00368535	0.0417995	0.929744	0.948796	0.0223331	0.0449328	0.619165	0.0362324	0.13617	0.791059	123.128	9.01362e-06	-0.00106745	0.00424704	0.802383	0.00368535	0.0417995	0.930023	0.00836267	0.0322025	0.796007
Breast cancer (Combined Oncoarray; iCOGS; GWAS meta analysis) || id:ieu-a-1126	Docosahexaenoic acid levels || id:ebi-a-GCST90092816	41	0.0224589	0.0277094	0.417644	0.597663	0.027577	0.0219061	0.208076	0.00994595	0.0402564	0.806154	102.113	2.45036e-07	0.0013505	0.00312217	0.667723	0.0224589	0.0277094	0.42244	0.0288835	0.0217394	0.192108
Breast cancer (Combined Oncoarray; iCOGS; GWAS meta analysis) || id:ieu-a-1126	Ratio of docosahexaenoic acid to total fatty acid levels || id:ebi-a-GCST90092817	26	0.0358278	0.0334904	0.284713	0.460348	0.0295971	0.023389	0.205719	0.000743755	0.0466243	0.987404	72.8784	1.42555e-06	0.00406388	0.00377022	0.291799	0.0358278	0.0334904	0.294934	0.0427875	0.0264117	0.11886
Breast cancer (Combined Oncoarray; iCOGS; GWAS meta analysis) || id:ieu-a-1126	Glutamine levels || id:ebi-a-GCST90092818	31	0.0132493	0.0614806	0.829374	0.88912	0.0582857	0.0513011	0.255894	0.00265229	0.124018	0.983084	109.415	5.72846e-11	0.000547779	0.00553643	0.921866	0.0132493	0.0614806	0.830833	0.0596784	0.0486788	0.230798
Breast cancer (Combined Oncoarray; iCOGS; GWAS meta analysis) || id:ieu-a-1126	Glucose levels || id:ebi-a-GCST90092819	21	0.0068669	0.0671138	0.918505	0.941184	-0.0499943	0.0586471	0.393959	-0.185032	0.161784	0.266954	60.1643	6.71658e-06	0.00965674	0.00743328	0.209446	0.0068669	0.0671138	0.919524	-0.0378503	0.0515736	0.471965
Breast cancer (Combined Oncoarray; iCOGS; GWAS meta analysis) || id:ieu-a-1126	Glycine levels || id:ebi-a-GCST90092820	40	0.0156297	0.0187347	0.404132	0.585052	0.0177219	0.0130516	0.174515	0.00390215	0.0220179	0.860272	98.8445	4.23587e-07	0.00235439	0.00232424	0.317481	0.0156297	0.0187347	0.409213	0.0112729	0.015456	0.470377
Breast cancer (Combined Oncoarray; iCOGS; GWAS meta analysis) || id:ieu-a-1126	Glycoprotein acetyls levels || id:ebi-a-GCST90092821	56	0.0183629	0.0313864	0.558507	0.71317	0.0450592	0.0358869	0.209264	-0.0286867	0.0546067	0.601502	125.093	2.22699e-07	0.00324459	0.00308303	0.297302	0.0183629	0.0313864	0.5609	0.0251189	0.0290399	0.390948
Breast cancer (Combined Oncoarray; iCOGS; GWAS meta analysis) || id:ieu-a-1126	HDL cholesterol levels || id:ebi-a-GCST90092822	72	0.0899868	0.0263341	0.000632876	0.0157586	0.0609679	0.0279393	0.0290981	0.0432498	0.0430148	0.318137	178.12	3.57414e-11	0.00345463	0.00252316	0.175324	0.0899868	0.0263341	0.00105104	0.0809778	0.0245861	0.00156246
Breast cancer (Combined Oncoarray; iCOGS; GWAS meta analysis) || id:ieu-a-1126	Cholesteryl ester levels in HDL || id:ebi-a-GCST90092823	76	0.0921235	0.0256772	0.000333547	0.0141753	0.0601645	0.0275522	0.0289874	0.0470402	0.0415909	0.261699	178.161	2.24058e-10	0.00322636	0.00234986	0.173898	0.0921235	0.0256772	0.000591818	0.0879707	0.0245845	0.00061461
Breast cancer (Combined Oncoarray; iCOGS; GWAS meta analysis) || id:ieu-a-1126	Free cholesterol levels in HDL || id:ebi-a-GCST90092824	68	0.0689036	0.027312	0.0116414	0.0610109	0.0603272	0.026896	0.0248981	0.0251486	0.0447449	0.57599	182.96	1.05394e-12	0.00331536	0.0026916	0.222416	0.0689036	0.027312	0.0140218	0.0741566	0.0247819	0.00390963
Breast cancer (Combined Oncoarray; iCOGS; GWAS meta analysis) || id:ieu-a-1126	Total lipid levels in HDL || id:ebi-a-GCST90092825	71	0.0602476	0.0257878	0.0194766	0.0866013	0.0644769	0.0260368	0.0132724	0.0330822	0.0437029	0.451639	165.232	1.13467e-09	0.00197732	0.00256424	0.443271	0.0602476	0.0257878	0.0223454	0.0665626	0.0236573	0.00639961
Breast cancer (Combined Oncoarray; iCOGS; GWAS meta analysis) || id:ieu-a-1126	Concentration of HDL particles || id:ebi-a-GCST90092826	61	0.0419866	0.0301289	0.163449	0.31796	0.0734117	0.0342415	0.0320375	0.0755979	0.0554993	0.178331	138.59	3.69617e-08	-0.00213358	0.00295369	0.472937	0.0419866	0.0301289	0.16859	0.0554638	0.0274669	0.0480864
Breast cancer (Combined Oncoarray; iCOGS; GWAS meta analysis) || id:ieu-a-1126	Phospholipid levels in HDL || id:ebi-a-GCST90092827	65	0.0513321	0.0270171	0.057435	0.164383	0.0517011	0.0259287	0.046155	0.0195125	0.0455527	0.669858	156.418	1.05635e-09	0.00234614	0.00270138	0.388418	0.0513321	0.0270171	0.0619421	0.0627082	0.0256409	0.0172659
Breast cancer (Combined Oncoarray; iCOGS; GWAS meta analysis) || id:ieu-a-1126	Average diameter for HDL particles || id:ebi-a-GCST90092828	81	0.075076	0.0214804	0.000473888	0.0147498	0.063501	0.0241605	0.00858136	0.0717505	0.0331978	0.0337003	156.513	6.93494e-07	0.000249641	0.00189164	0.895343	0.075076	0.0214804	0.000775773	NA	NA	NA
Breast cancer (Combined Oncoarray; iCOGS; GWAS meta analysis) || id:ieu-a-1126	Triglyceride levels in HDL || id:ebi-a-GCST90092829	54	-0.0347309	0.0233303	0.136577	0.283086	-0.0352824	0.0255047	0.166551	-0.0335762	0.0359429	0.354542	128.007	3.79891e-08	-0.000113278	0.00266351	0.966239	-0.0347309	0.0233303	0.142504	-0.0318621	0.02255	0.163628
Breast cancer (Combined Oncoarray; iCOGS; GWAS meta analysis) || id:ieu-a-1126	Histidine levels || id:ebi-a-GCST90092830	11	-0.00243825	0.0738998	0.973679	0.985553	-0.135217	0.0808615	0.0944847	-0.180203	0.191968	0.372385	17.278	0.0684348	0.00918447	0.00915445	0.341936	-0.00243825	0.0738998	0.974329	NA	NA	NA
Breast cancer (Combined Oncoarray; iCOGS; GWAS meta analysis) || id:ieu-a-1126	Cholesterol levels in IDL || id:ebi-a-GCST90092831	58	0.0339193	0.0224769	0.131279	0.277021	0.00292938	0.0209217	0.888647	0.0117661	0.0304659	0.700808	124.412	6.31727e-07	0.00242949	0.00225911	0.286799	0.0339193	0.0224769	0.136803	0.0247153	0.0203608	0.229894
Breast cancer (Combined Oncoarray; iCOGS; GWAS meta analysis) || id:ieu-a-1126	Cholesterol to total lipids ratio in IDL || id:ebi-a-GCST90092832	73	0.024006	0.0204591	0.240649	0.416121	0.00291589	0.0210305	0.889727	0.0263634	0.0284866	0.357857	173.665	2.22647e-10	-0.000263147	0.00219623	0.904966	0.024006	0.0204591	0.244516	0.0197008	0.0189837	0.302895
Breast cancer (Combined Oncoarray; iCOGS; GWAS meta analysis) || id:ieu-a-1126	Cholesteryl ester levels in IDL || id:ebi-a-GCST90092833	57	0.0310118	0.0222142	0.162704	0.31796	0.00287483	0.020572	0.888862	0.0121098	0.02996	0.687634	119.932	1.49185e-06	0.00212617	0.00225846	0.350602	0.0310118	0.0222142	0.168214	0.0220887	0.0199892	0.273957
Breast cancer (Combined Oncoarray; iCOGS; GWAS meta analysis) || id:ieu-a-1126	Cholesteryl esters to total lipids ratio in IDL || id:ebi-a-GCST90092834	62	0.0169634	0.0196617	0.388266	0.578912	0.00239366	0.0201707	0.905537	0.0132203	0.0269371	0.625369	125.294	2.42106e-06	0.000442009	0.00215443	0.838139	0.0169634	0.0196617	0.391646	NA	NA	NA
Breast cancer (Combined Oncoarray; iCOGS; GWAS meta analysis) || id:ieu-a-1126	Free cholesterol levels in IDL || id:ebi-a-GCST90092835	56	0.0407238	0.0243469	0.0943962	0.2282	0.00472098	0.0222198	0.831743	0.0194074	0.03421	0.57286	133.684	1.69132e-08	0.00219891	0.00247419	0.378085	0.0407238	0.0243469	0.100076	0.0305154	0.0223596	0.17799
Breast cancer (Combined Oncoarray; iCOGS; GWAS meta analysis) || id:ieu-a-1126	Free cholesterol to total lipids ratio in IDL || id:ebi-a-GCST90092836	49	0.0923274	0.0301947	0.00223019	0.0252417	0.0818788	0.031966	0.0104242	0.105019	0.050609	0.0434763	102.531	7.88331e-06	-0.000856462	0.00272629	0.754798	0.0923274	0.0301947	0.00363998	0.0812918	0.0270013	0.00418454
Breast cancer (Combined Oncoarray; iCOGS; GWAS meta analysis) || id:ieu-a-1126	Total lipid levels in IDL || id:ebi-a-GCST90092837	55	0.0287758	0.0232158	0.215164	0.386916	0.00308504	0.0227276	0.892027	0.0140217	0.0325055	0.667954	122.075	3.50243e-07	0.00157242	0.00241112	0.517122	0.0287758	0.0232158	0.220524	0.022896	0.0200427	0.258536
Breast cancer (Combined Oncoarray; iCOGS; GWAS meta analysis) || id:ieu-a-1126	Concentration of IDL particles || id:ebi-a-GCST90092838	46	0.0110605	0.024313	0.649166	0.777126	0.00290878	0.0217874	0.893792	0.0131837	0.0337709	0.698134	110.38	2.04707e-07	-0.000246306	0.00268582	0.927348	0.0110605	0.024313	0.651353	0.000266595	0.0215069	0.990166
Breast cancer (Combined Oncoarray; iCOGS; GWAS meta analysis) || id:ieu-a-1126	Phospholipid levels in IDL || id:ebi-a-GCST90092839	57	0.0336926	0.0226897	0.137564	0.283086	0.00471396	0.0223471	0.832932	0.0150468	0.0321672	0.641799	120.841	1.15471e-06	0.00181645	0.0022148	0.415677	0.0336926	0.0226897	0.143171	0.0243766	0.0204699	0.238827
Breast cancer (Combined Oncoarray; iCOGS; GWAS meta analysis) || id:ieu-a-1126	Phospholipids to total lipids ratio in IDL || id:ebi-a-GCST90092840	44	-0.0046518	0.0236057	0.843779	0.88912	-0.00194276	0.0240389	0.935587	0.000310917	0.0351359	0.992982	92.0579	2.00175e-05	-0.000582807	0.00302736	0.848268	-0.0046518	0.0236057	0.844707	-0.000835382	0.0221351	0.970074
Breast cancer (Combined Oncoarray; iCOGS; GWAS meta analysis) || id:ieu-a-1126	Triglyceride levels in IDL || id:ebi-a-GCST90092841	63	-0.00921036	0.0211472	0.663174	0.790097	0.0209366	0.0249295	0.401002	-0.0240218	0.0323738	0.460926	126.435	2.60214e-06	0.00134812	0.00222253	0.546385	-0.00921036	0.0211472	0.664687	NA	NA	NA
Breast cancer (Combined Oncoarray; iCOGS; GWAS meta analysis) || id:ieu-a-1126	Triglycerides to total lipids ratio in IDL || id:ebi-a-GCST90092842	72	-0.0291032	0.0208369	0.162501	0.31796	-0.00345384	0.0210875	0.869899	-0.029945	0.0298875	0.319831	171.665	2.58023e-10	8.7252e-05	0.00220555	0.968556	-0.0291032	0.0208369	0.166851	-0.0220909	0.0187818	0.243563
Breast cancer (Combined Oncoarray; iCOGS; GWAS meta analysis) || id:ieu-a-1126	Isoleucine levels || id:ebi-a-GCST90092843	7	0.0559711	0.0799804	0.484046	0.65862	0.120611	0.0869084	0.1652	-0.0234013	0.232044	0.92359	11.6269	0.0708281	0.00419033	0.0113685	0.727525	0.0559711	0.0799804	0.510254	NA	NA	NA
Breast cancer (Combined Oncoarray; iCOGS; GWAS meta analysis) || id:ieu-a-1126	Cholesterol levels in large HDL || id:ebi-a-GCST90092844	94	0.0801015	0.0225149	0.000374095	0.0141753	0.0632782	0.0239539	0.0082498	0.0811166	0.0348938	0.0222899	209.064	6.50173e-11	-7.51596e-05	0.00196611	0.969589	0.0801015	0.0225149	0.000591035	0.0801545	0.020734	0.000207436
Breast cancer (Combined Oncoarray; iCOGS; GWAS meta analysis) || id:ieu-a-1126	Cholesterol to total lipids ratio in large HDL || id:ebi-a-GCST90092845	76	0.0825988	0.0239317	0.000557606	0.0154271	0.096301	0.0250542	0.000121187	0.0898861	0.0365888	0.0163684	172.42	1.22263e-09	-0.000566253	0.00214048	0.792096	0.0825988	0.0239317	0.000919308	0.0787081	0.0229855	0.0010085
Breast cancer (Combined Oncoarray; iCOGS; GWAS meta analysis) || id:ieu-a-1126	Cholesteryl ester levels in large HDL || id:ebi-a-GCST90092846	95	0.0867115	0.0221649	9.14922e-05	0.0141753	0.0665384	0.0242184	0.00600634	0.0798501	0.0346526	0.0234317	205.251	2.8835e-10	0.000494002	0.0019111	0.796599	0.0867115	0.0221649	0.000172878	0.0842937	0.0198631	5.28348e-05
Breast cancer (Combined Oncoarray; iCOGS; GWAS meta analysis) || id:ieu-a-1126	Cholesteryl esters to total lipids ratio in large HDL || id:ebi-a-GCST90092847	69	0.0904848	0.0255529	0.000398501	0.0141753	0.0890055	0.0275121	0.00121581	0.0881138	0.0407305	0.0340864	155.232	9.0233e-09	0.000170272	0.0022668	0.940347	0.0904848	0.0255529	0.000724638	0.0861222	0.024441	0.000772055
Breast cancer (Combined Oncoarray; iCOGS; GWAS meta analysis) || id:ieu-a-1126	Free cholesterol levels in large HDL || id:ebi-a-GCST90092848	81	0.0754787	0.0232876	0.00119046	0.0210384	0.0601967	0.024474	0.0139084	0.0632451	0.0356626	0.0800114	188.439	9.76667e-11	0.000976861	0.00214867	0.650619	0.0754787	0.0232876	0.00173613	0.0756259	0.0212007	0.000620697
Breast cancer (Combined Oncoarray; iCOGS; GWAS meta analysis) || id:ieu-a-1126	Free cholesterol to total lipids ratio in large HDL || id:ebi-a-GCST90092849	62	0.0444429	0.0225392	0.0486323	0.153284	0.0584414	0.0217241	0.00714171	0.0540304	0.0319441	0.0959483	159.207	1.04495e-10	-0.000997473	0.00233914	0.671323	0.0444429	0.0225392	0.0531718	0.0512761	0.0192726	0.0100316
Breast cancer (Combined Oncoarray; iCOGS; GWAS meta analysis) || id:ieu-a-1126	Total lipid levels in large HDL || id:ebi-a-GCST90092850	85	0.0776157	0.0239546	0.00119481	0.0210384	0.0604677	0.0232749	0.00937744	0.0678519	0.0368537	0.0691773	205.819	3.23203e-12	0.000753165	0.00215204	0.727242	0.0776157	0.0239546	0.00171299	0.0727309	0.0208886	0.000809829
Breast cancer (Combined Oncoarray; iCOGS; GWAS meta analysis) || id:ieu-a-1126	Concentration of large HDL particles || id:ebi-a-GCST90092851	87	0.0840692	0.0226962	0.000212141	0.0141753	0.0593898	0.0232035	0.0104817	0.0589636	0.0347175	0.0930936	191.961	4.61596e-10	0.00193395	0.002023	0.341791	0.0840692	0.0226962	0.000374148	0.0808015	0.0217624	0.000365355
Breast cancer (Combined Oncoarray; iCOGS; GWAS meta analysis) || id:ieu-a-1126	Phospholipid levels in large HDL || id:ebi-a-GCST90092852	75	0.0803172	0.0243657	0.00097959	0.0203265	0.0595659	0.0252182	0.0181754	0.0620563	0.0379684	0.106477	179.251	1.02587e-10	0.00145409	0.002312	0.531357	0.0803172	0.0243657	0.00150628	0.0744085	0.0226386	0.00156822
Breast cancer (Combined Oncoarray; iCOGS; GWAS meta analysis) || id:ieu-a-1126	Phospholipids to total lipids ratio in large HDL || id:ebi-a-GCST90092853	72	-0.0622665	0.0285412	0.0291364	0.118272	-0.0934228	0.0288546	0.00120494	-0.116632	0.0500791	0.0227543	175.137	8.95996e-11	0.00336861	0.00255605	0.191835	-0.0622665	0.0285412	0.0324485	-0.0617856	0.0265292	0.0227961
Breast cancer (Combined Oncoarray; iCOGS; GWAS meta analysis) || id:ieu-a-1126	Triglyceride levels in large HDL || id:ebi-a-GCST90092854	50	0.0102766	0.0193111	0.594617	0.736615	0.00758683	0.0207453	0.71458	-0.011888	0.0268354	0.65976	91.6464	0.00021352	0.00266427	0.00224965	0.242124	0.0102766	0.0193111	0.597022	0.0137907	0.0183417	0.455795
Breast cancer (Combined Oncoarray; iCOGS; GWAS meta analysis) || id:ieu-a-1126	Triglycerides to total lipids ratio in large HDL || id:ebi-a-GCST90092855	66	-0.0717622	0.0226506	0.00153374	0.0212118	-0.0710756	0.0229986	0.00199866	-0.0633931	0.0348659	0.0737141	146.665	3.01735e-08	-0.000743177	0.00234165	0.751993	-0.0717622	0.0226506	0.00233765	-0.0686122	0.0215169	0.00221241
Breast cancer (Combined Oncoarray; iCOGS; GWAS meta analysis) || id:ieu-a-1126	Cholesterol levels in large LDL || id:ebi-a-GCST90092856	48	0.0300131	0.0244318	0.21928	0.386916	0.00293856	0.0214395	0.890981	0.00695694	0.0330126	0.834024	112.495	2.71745e-07	0.0025834	0.00249011	0.304943	0.0300131	0.0244318	0.225396	0.0200536	0.0218362	0.363218
Breast cancer (Combined Oncoarray; iCOGS; GWAS meta analysis) || id:ieu-a-1126	Cholesterol to total lipids ratio in large LDL || id:ebi-a-GCST90092857	56	0.0407016	0.0212584	0.0555419	0.16417	0.00337272	0.0243876	0.890006	0.0210774	0.0314752	0.505933	90.7514	0.00171854	0.00189078	0.00223156	0.400572	0.0407016	0.0212584	0.0607491	NA	NA	NA
Breast cancer (Combined Oncoarray; iCOGS; GWAS meta analysis) || id:ieu-a-1126	Cholesteryl ester levels in large LDL || id:ebi-a-GCST90092858	48	0.0267594	0.0244538	0.273831	0.45155	0.0030212	0.0218696	0.890125	0.00396835	0.0338627	0.90722	109.307	7.13348e-07	0.00247728	0.00254456	0.335367	0.0267594	0.0244538	0.279408	0.0166945	0.021717	0.445982
Breast cancer (Combined Oncoarray; iCOGS; GWAS meta analysis) || id:ieu-a-1126	Cholesteryl esters to total lipids ratio in large LDL || id:ebi-a-GCST90092859	33	0.0123342	0.0299921	0.680891	0.796352	0.0114018	0.0365126	0.754835	-0.0115364	0.0583061	0.844447	56.4503	0.00484956	0.00183096	0.00381819	0.634923	0.0123342	0.0299921	0.683632	0.025745	0.0278186	0.361877
Breast cancer (Combined Oncoarray; iCOGS; GWAS meta analysis) || id:ieu-a-1126	Free cholesterol levels in large LDL || id:ebi-a-GCST90092860	56	0.0366567	0.023019	0.111282	0.254213	0.00375772	0.0198074	0.849534	0.00985781	0.0302228	0.745555	127.332	1.14988e-07	0.00303939	0.00224396	0.181225	0.0366567	0.023019	0.117013	0.0305835	0.0200992	0.134046
Breast cancer (Combined Oncoarray; iCOGS; GWAS meta analysis) || id:ieu-a-1126	Free cholesterol to total lipids ratio in large LDL || id:ebi-a-GCST90092861	78	0.0460613	0.0259118	0.0754657	0.196048	0.0722389	0.0246568	0.00339206	0.0344915	0.0379104	0.365797	239.924	1.25478e-18	0.000986545	0.0023484	0.675603	0.0460613	0.0259118	0.0794142	0.0428597	0.0225431	0.0612183
Breast cancer (Combined Oncoarray; iCOGS; GWAS meta analysis) || id:ieu-a-1126	Total lipid levels in large LDL || id:ebi-a-GCST90092862	46	0.0207918	0.0244561	0.39523	0.581055	0.00298444	0.0218983	0.891595	0.00951429	0.0339747	0.780759	106.525	6.69232e-07	0.00125589	0.00260169	0.631688	0.0207918	0.0244561	0.399731	0.0103884	0.0215935	0.632839
Breast cancer (Combined Oncoarray; iCOGS; GWAS meta analysis) || id:ieu-a-1126	Concentration of large LDL particles || id:ebi-a-GCST90092863	51	0.0174621	0.0236393	0.460096	0.636466	0.00361163	0.0236137	0.878441	-0.00250213	0.0333106	0.940429	111.563	1.35686e-06	0.00200815	0.00235409	0.397784	0.0174621	0.0236393	0.463549	0.00881387	0.0209059	0.675162
Breast cancer (Combined Oncoarray; iCOGS; GWAS meta analysis) || id:ieu-a-1126	Phospholipid levels in large LDL || id:ebi-a-GCST90092864	46	0.0231423	0.024663	0.34807	0.525269	0.00290716	0.0207586	0.888623	0.0114181	0.0332231	0.732724	108.574	3.57645e-07	0.00134359	0.00252554	0.597402	0.0231423	0.024663	0.353079	0.0118618	0.0219158	0.591069
Breast cancer (Combined Oncoarray; iCOGS; GWAS meta analysis) || id:ieu-a-1126	Phospholipids to total lipids ratio in large LDL || id:ebi-a-GCST90092865	40	-0.00660465	0.0245502	0.78791	0.856412	-0.0320801	0.0260573	0.218272	-0.0350142	0.0404116	0.391687	75.8988	0.000366257	0.00276576	0.00311994	0.380936	-0.00660465	0.0245502	0.789328	-0.0101645	0.0215425	0.639816
Breast cancer (Combined Oncoarray; iCOGS; GWAS meta analysis) || id:ieu-a-1126	Triglyceride levels in large LDL || id:ebi-a-GCST90092866	64	-0.0151007	0.0245834	0.53904	0.693277	0.0218081	0.0277267	0.431552	-0.0146886	0.0390398	0.708018	156.051	7.40433e-10	-3.31736e-05	0.00242803	0.989143	-0.0151007	0.0245834	0.541252	-0.00881514	0.0226401	0.698366
Breast cancer (Combined Oncoarray; iCOGS; GWAS meta analysis) || id:ieu-a-1126	Triglycerides to total lipids ratio in large LDL || id:ebi-a-GCST90092867	66	-0.0341878	0.0236809	0.148827	0.301284	-0.00360694	0.022894	0.874812	-0.0121444	0.0337536	0.720185	172.139	1.24715e-11	-0.00217614	0.00237167	0.362297	-0.0341878	0.0236809	0.15363	-0.0251654	0.0208715	0.23243
Breast cancer (Combined Oncoarray; iCOGS; GWAS meta analysis) || id:ieu-a-1126	Cholesterol levels in large VLDL || id:ebi-a-GCST90092868	55	-0.0746104	0.0262602	0.00449441	0.0361002	-0.0848414	0.0279319	0.002386	-0.0972009	0.0448916	0.0348914	121.46	4.19103e-07	0.00170409	0.00273831	0.536403	-0.0746104	0.0262602	0.00632734	NA	NA	NA
Breast cancer (Combined Oncoarray; iCOGS; GWAS meta analysis) || id:ieu-a-1126	Cholesterol to total lipids ratio in large VLDL || id:ebi-a-GCST90092869	55	0.0279703	0.0295936	0.344583	0.525269	0.0136966	0.0298623	0.64648	0.028372	0.0490764	0.565632	156.878	5.72219e-12	-3.50672e-05	0.00339959	0.991809	0.0279703	0.0295936	0.348793	0.0171395	0.0269109	0.526985
Breast cancer (Combined Oncoarray; iCOGS; GWAS meta analysis) || id:ieu-a-1126	Cholesteryl ester levels in large VLDL || id:ebi-a-GCST90092870	58	-0.0543237	0.028471	0.0563868	0.16417	-0.0849763	0.0284894	0.0028569	-0.0974314	0.0494903	0.0539449	147.635	5.68075e-10	0.00308778	0.00290128	0.291769	-0.0543237	0.028471	0.0614283	-0.0511116	0.0276341	0.069653
Breast cancer (Combined Oncoarray; iCOGS; GWAS meta analysis) || id:ieu-a-1126	Cholesteryl esters to total lipids ratio in large VLDL || id:ebi-a-GCST90092871	59	0.052626	0.0304558	0.0839977	0.211267	0.0498391	0.0290309	0.0860228	0.0291271	0.0502324	0.564303	182.507	8.4768e-15	0.0018742	0.0031755	0.557385	0.052626	0.0304558	0.0893191	0.0432942	0.0284712	0.133979
Breast cancer (Combined Oncoarray; iCOGS; GWAS meta analysis) || id:ieu-a-1126	Free cholesterol levels in large VLDL || id:ebi-a-GCST90092872	54	-0.0830751	0.0264778	0.00170376	0.0212118	-0.0860752	0.0268687	0.00135747	-0.0756325	0.0446575	0.0963214	119.992	4.18891e-07	-0.000578947	0.00278341	0.836042	-0.0830751	0.0264778	0.00278109	NA	NA	NA
Breast cancer (Combined Oncoarray; iCOGS; GWAS meta analysis) || id:ieu-a-1126	Free cholesterol to total lipids ratio in large VLDL || id:ebi-a-GCST90092873	42	-0.020842	0.0317826	0.511973	0.680001	-0.0533082	0.0289786	0.0658308	-0.0665386	0.0528163	0.215038	111.588	1.88511e-08	0.00387109	0.00357767	0.285726	-0.020842	0.0317826	0.515637	-0.0417501	0.0278113	0.141159
Breast cancer (Combined Oncoarray; iCOGS; GWAS meta analysis) || id:ieu-a-1126	Total lipid levels in large VLDL || id:ebi-a-GCST90092874	59	-0.0831205	0.0257876	0.00126737	0.0210384	-0.0856595	0.0276044	0.00191495	-0.0604499	0.0419258	0.154822	123.528	1.21717e-06	-0.00171989	0.00250085	0.494416	-0.0831205	0.0257876	0.00208168	NA	NA	NA
Breast cancer (Combined Oncoarray; iCOGS; GWAS meta analysis) || id:ieu-a-1126	Concentration of large VLDL particles || id:ebi-a-GCST90092875	59	-0.0809677	0.025691	0.00162379	0.0212118	-0.0843691	0.0281242	0.00270095	-0.0617457	0.0421753	0.148681	126.368	5.46788e-07	-0.00148895	0.00258195	0.566428	-0.0809677	0.025691	0.00256931	-0.0916412	0.0254282	0.000659428
Breast cancer (Combined Oncoarray; iCOGS; GWAS meta analysis) || id:ieu-a-1126	Phospholipid levels in large VLDL || id:ebi-a-GCST90092876	59	-0.0771094	0.0259422	0.00295524	0.0302918	-0.0839886	0.0270905	0.00193329	-0.0782044	0.0428482	0.0732197	131.647	1.19299e-07	8.48709e-05	0.00262964	0.974366	-0.0771094	0.0259422	0.0042975	NA	NA	NA
Breast cancer (Combined Oncoarray; iCOGS; GWAS meta analysis) || id:ieu-a-1126	Phospholipids to total lipids ratio in large VLDL || id:ebi-a-GCST90092877	67	-0.0572175	0.0265937	0.0314334	0.122295	-0.0728971	0.0270042	0.00694499	-0.0690172	0.0436964	0.119083	180.192	1.5448e-12	0.000941212	0.00275459	0.733687	-0.0572175	0.0265937	0.0350973	-0.0590094	0.0239678	0.0165193
Breast cancer (Combined Oncoarray; iCOGS; GWAS meta analysis) || id:ieu-a-1126	Triglyceride levels in large VLDL || id:ebi-a-GCST90092878	59	-0.0726632	0.0267988	0.00669935	0.0427727	-0.0852508	0.0284034	0.00268716	-0.0547548	0.042892	0.20693	129.932	1.96538e-07	-0.00138648	0.00258244	0.593437	-0.0726632	0.0267988	0.00879953	NA	NA	NA
Breast cancer (Combined Oncoarray; iCOGS; GWAS meta analysis) || id:ieu-a-1126	Triglycerides to total lipids ratio in large VLDL || id:ebi-a-GCST90092879	51	-0.00811257	0.0280902	0.772731	0.856412	0.0155227	0.0297031	0.601257	0.0503543	0.0445284	0.263629	125.3	2.12933e-08	-0.00513284	0.00306781	0.100675	-0.00811257	0.0280902	0.773925	0.00942931	0.0254427	0.712525
Breast cancer (Combined Oncoarray; iCOGS; GWAS meta analysis) || id:ieu-a-1126	Linoleic acid levels || id:ebi-a-GCST90092880	46	0.0182356	0.0332927	0.583873	0.726921	0.00495161	0.0311592	0.873737	-0.0350929	0.0674722	0.605595	127.227	8.84128e-10	0.00369876	0.00406784	0.368162	0.0182356	0.0332927	0.586579	0.0210661	0.0258043	0.418891
Breast cancer (Combined Oncoarray; iCOGS; GWAS meta analysis) || id:ieu-a-1126	Ratio of linoleic acid to total fatty acids || id:ebi-a-GCST90092881	39	0.0491632	0.039134	0.209016	0.37989	-0.0136901	0.0346352	0.692646	-0.0122772	0.0587884	0.835721	108.788	9.54259e-09	0.00446852	0.00322069	0.173607	0.0491632	0.039134	0.216684	0.0981172	0.0440993	0.0324433
Breast cancer (Combined Oncoarray; iCOGS; GWAS meta analysis) || id:ieu-a-1126	Lactate levels || id:ebi-a-GCST90092882	10	0.11447	0.0687445	0.0958836	0.229567	0.181244	0.0852581	0.033518	0.241515	0.221435	0.307171	11.0179	0.274483	-0.00490497	0.00809392	0.561307	0.11447	0.0687445	0.130239	NA	NA	NA
Breast cancer (Combined Oncoarray; iCOGS; GWAS meta analysis) || id:ieu-a-1126	LDL cholesterol levels || id:ebi-a-GCST90092883	44	0.0205887	0.0252406	0.414672	0.596841	0.00297127	0.0220705	0.892908	0.00352053	0.0346061	0.919454	106.267	2.84418e-07	0.00194342	0.00267856	0.472139	0.0205887	0.0252406	0.419168	0.0101282	0.0222819	0.651774
Breast cancer (Combined Oncoarray; iCOGS; GWAS meta analysis) || id:ieu-a-1126	Cholesteryl ester levels in LDL || id:ebi-a-GCST90092884	44	0.0197319	0.025374	0.436781	0.612083	0.00315263	0.0228939	0.890473	-0.00686147	0.0357687	0.848801	101.488	1.24136e-06	0.00280138	0.00265912	0.298135	0.0197319	0.025374	0.441038	0.00897756	0.0222042	0.688031
Breast cancer (Combined Oncoarray; iCOGS; GWAS meta analysis) || id:ieu-a-1126	Free cholesterol levels in LDL || id:ebi-a-GCST90092885	47	0.0329275	0.0234964	0.161099	0.31796	0.00344466	0.0194365	0.85933	0.00362151	0.030271	0.905304	113.196	1.37127e-07	0.00379674	0.0025223	0.139243	0.0329275	0.0234964	0.16781	0.0493359	0.0313303	0.122489
Breast cancer (Combined Oncoarray; iCOGS; GWAS meta analysis) || id:ieu-a-1126	Total lipid levels in LDL || id:ebi-a-GCST90092886	46	0.0161533	0.0247171	0.513415	0.680001	0.00300014	0.0230873	0.896608	-0.00169773	0.0342557	0.960697	107.956	4.32389e-07	0.00194605	0.00257208	0.453319	0.0161533	0.0247171	0.51674	0.00583357	0.021812	0.790374
Breast cancer (Combined Oncoarray; iCOGS; GWAS meta analysis) || id:ieu-a-1126	Concentration of LDL particles || id:ebi-a-GCST90092887	51	0.0203069	0.0243156	0.40364	0.585052	0.00463323	0.0245041	0.85003	-0.00928249	0.0349017	0.791385	113.667	7.32654e-07	0.00286576	0.00243367	0.244665	0.0203069	0.0243156	0.407613	0.0109094	0.0216125	0.615982
Breast cancer (Combined Oncoarray; iCOGS; GWAS meta analysis) || id:ieu-a-1126	Phospholipid levels in LDL || id:ebi-a-GCST90092888	47	0.0137749	0.0241632	0.568624	0.722385	0.0027905	0.0199329	0.888664	0.00828514	0.0323447	0.799001	114.588	8.8844e-08	0.000636636	0.00246067	0.797028	0.0137749	0.0241632	0.571398	0.00386274	0.0215043	0.858253
Breast cancer (Combined Oncoarray; iCOGS; GWAS meta analysis) || id:ieu-a-1126	Average diameter for LDL particles || id:ebi-a-GCST90092889	34	0.055826	0.0352015	0.112763	0.255254	-0.00153222	0.0405819	0.969882	0.0626095	0.0628597	0.326714	55.8059	0.00782952	-0.000435122	0.00331704	0.896456	0.055826	0.0352015	0.1223	NA	NA	NA
Breast cancer (Combined Oncoarray; iCOGS; GWAS meta analysis) || id:ieu-a-1126	Triglyceride levels in LDL || id:ebi-a-GCST90092890	68	-0.0321868	0.0251794	0.201144	0.368272	-0.0254471	0.0278803	0.361385	-0.0291487	0.0411495	0.481216	170.159	6.2551e-11	-0.000233586	0.00249108	0.925577	-0.0321868	0.0251794	0.205555	-0.0255452	0.0234679	0.280388
Breast cancer (Combined Oncoarray; iCOGS; GWAS meta analysis) || id:ieu-a-1126	Leucine levels || id:ebi-a-GCST90092891	13	0.0178175	0.0717387	0.803851	0.866489	0.166297	0.077302	0.0314553	0.110883	0.157641	0.496433	27.8973	0.00572667	-0.00508136	0.00761562	0.518379	0.0178175	0.0717387	0.808051	-0.109052	0.08293	0.215267
Breast cancer (Combined Oncoarray; iCOGS; GWAS meta analysis) || id:ieu-a-1126	Cholesterol levels in medium HDL || id:ebi-a-GCST90092892	73	0.0574483	0.0275509	0.0370539	0.128664	0.0663212	0.0313751	0.0345308	0.0561504	0.04729	0.239042	174.823	1.56786e-10	8.63214e-05	0.00254698	0.973059	0.0574483	0.0275509	0.0405999	0.0638307	0.0257103	0.0154397
Breast cancer (Combined Oncoarray; iCOGS; GWAS meta analysis) || id:ieu-a-1126	Cholesterol to total lipids ratio in medium HDL || id:ebi-a-GCST90092893	78	0.0746654	0.0243014	0.00212294	0.025172	0.0731784	0.0247207	0.00307437	0.0802515	0.0392859	0.0445442	184.897	7.32855e-11	-0.000430499	0.00236943	0.856311	0.0746654	0.0243014	0.00293463	0.0790436	0.0232253	0.00106512
Breast cancer (Combined Oncoarray; iCOGS; GWAS meta analysis) || id:ieu-a-1126	Cholesteryl ester levels in medium HDL || id:ebi-a-GCST90092894	73	0.0568245	0.0277028	0.0402458	0.134425	0.0666274	0.0311935	0.0326841	0.0591428	0.0476722	0.218832	174.917	1.52387e-10	-0.00015567	0.00259588	0.95235	0.0568245	0.0277028	0.0438851	0.062944	0.0258658	0.0175105
Breast cancer (Combined Oncoarray; iCOGS; GWAS meta analysis) || id:ieu-a-1126	Cholesteryl esters to total lipids ratio in medium HDL || id:ebi-a-GCST90092895	71	0.0637576	0.024963	0.0106466	0.0602501	0.07915	0.024294	0.00112197	0.0710471	0.0410837	0.088222	169.534	3.11133e-10	-0.000564522	0.00251677	0.823184	0.0637576	0.024963	0.0128256	0.0674649	0.0223627	0.00360806
Breast cancer (Combined Oncoarray; iCOGS; GWAS meta analysis) || id:ieu-a-1126	Free cholesterol levels in medium HDL || id:ebi-a-GCST90092896	71	0.0567084	0.0264812	0.0322371	0.123493	0.0639659	0.0280781	0.0227182	0.0316012	0.0448813	0.483737	163.358	1.97948e-09	0.00174462	0.00251292	0.489851	0.0567084	0.0264812	0.0357197	0.0611822	0.0234202	0.0110894
Breast cancer (Combined Oncoarray; iCOGS; GWAS meta analysis) || id:ieu-a-1126	Free cholesterol to total lipids ratio in medium HDL || id:ebi-a-GCST90092897	75	0.0795826	0.0238065	0.000829099	0.0187678	0.0590296	0.0256184	0.0212122	0.0576139	0.0371175	0.124938	176.47	2.37104e-10	0.00182082	0.00235576	0.442063	0.0795826	0.0238065	0.00130301	0.0809173	0.0220811	0.000470445
Breast cancer (Combined Oncoarray; iCOGS; GWAS meta analysis) || id:ieu-a-1126	Total lipid levels in medium HDL || id:ebi-a-GCST90092898	62	0.0288533	0.0269129	0.283676	0.460348	0.0541238	0.0284919	0.0574829	0.0718341	0.0466659	0.128982	134.803	1.70697e-07	-0.00302073	0.00268228	0.264574	0.0288533	0.0269129	0.287899	0.0384767	0.0244063	0.120256
Breast cancer (Combined Oncoarray; iCOGS; GWAS meta analysis) || id:ieu-a-1126	Concentration of medium HDL particles || id:ebi-a-GCST90092899	67	0.0410524	0.0267959	0.125513	0.271763	0.0653055	0.0290907	0.0247749	0.0398435	0.0461884	0.391513	149.741	1.89272e-08	8.22416e-05	0.00254933	0.974363	0.0410524	0.0267959	0.130293	0.0505635	0.0245512	0.0435181
Breast cancer (Combined Oncoarray; iCOGS; GWAS meta analysis) || id:ieu-a-1126	Phospholipid levels in medium HDL || id:ebi-a-GCST90092900	61	0.0109674	0.0273232	0.688128	0.798862	0.0309174	0.0289644	0.285779	0.0824249	0.0473573	0.0869866	136.702	6.44131e-08	-0.00506146	0.00276543	0.0722636	0.0109674	0.0273232	0.689554	0.0276995	0.0249968	0.272384
Breast cancer (Combined Oncoarray; iCOGS; GWAS meta analysis) || id:ieu-a-1126	Phospholipids to total lipids ratio in medium HDL || id:ebi-a-GCST90092901	74	-0.0879054	0.0296983	0.00307694	0.0302918	-0.0842586	0.0306703	0.00601001	-0.107075	0.0508725	0.0388019	203.181	3.27791e-14	0.00129261	0.00277732	0.643038	-0.0879054	0.0296983	0.00414725	-0.0887803	0.0279337	0.00219506
Breast cancer (Combined Oncoarray; iCOGS; GWAS meta analysis) || id:ieu-a-1126	Triglyceride levels in medium HDL || id:ebi-a-GCST90092902	51	-0.0280058	0.0208779	0.179788	0.344363	-0.035794	0.0252451	0.156233	-0.0545943	0.0333668	0.108209	93.4671	0.000189737	0.0026595	0.00260416	0.312151	-0.0280058	0.0208779	0.185849	NA	NA	NA
Breast cancer (Combined Oncoarray; iCOGS; GWAS meta analysis) || id:ieu-a-1126	Triglycerides to total lipids ratio in medium HDL || id:ebi-a-GCST90092903	67	-0.0625487	0.0227076	0.00587763	0.0395549	-0.0697432	0.0230419	0.00247153	-0.0685663	0.0361448	0.0622736	153.306	6.65232e-09	0.000536408	0.00249471	0.830426	-0.0625487	0.0227076	0.0075873	-0.0660183	0.0200939	0.00166572
Breast cancer (Combined Oncoarray; iCOGS; GWAS meta analysis) || id:ieu-a-1126	Cholesterol levels in medium LDL || id:ebi-a-GCST90092904	46	0.0113934	0.0273437	0.676917	0.796352	0.00328471	0.0236818	0.889686	-0.0117103	0.0396189	0.768947	119.458	1.14491e-08	0.00223748	0.00276677	0.42304	0.0113934	0.0273437	0.678898	4.39911e-05	0.0244713	0.998574
Breast cancer (Combined Oncoarray; iCOGS; GWAS meta analysis) || id:ieu-a-1126	Cholesterol to total lipids ratio in medium LDL || id:ebi-a-GCST90092905	38	0.0493124	0.0431253	0.252845	0.428288	0.0067403	0.034101	0.843313	0.0519463	0.0752938	0.494672	134.903	4.6289e-13	-0.00019641	0.00457113	0.965965	0.0493124	0.0431253	0.260189	0.0515612	0.0339995	0.138629
Breast cancer (Combined Oncoarray; iCOGS; GWAS meta analysis) || id:ieu-a-1126	Cholesteryl ester levels in medium LDL || id:ebi-a-GCST90092906	50	0.00476324	0.0282374	0.866044	0.902281	0.00367855	0.0273888	0.893159	-0.0309614	0.042998	0.474976	130.018	2.88992e-09	0.00310193	0.0028201	0.276846	0.00476324	0.0282374	0.866739	-0.00676974	0.0254743	0.791572
Breast cancer (Combined Oncoarray; iCOGS; GWAS meta analysis) || id:ieu-a-1126	Cholesteryl esters to total lipids ratio in medium LDL || id:ebi-a-GCST90092907	40	-0.0228197	0.0283714	0.421212	0.599325	-0.0474768	0.033983	0.162392	-0.0794655	0.0484621	0.109312	72.9089	0.000803035	0.00448526	0.00313215	0.160317	-0.0228197	0.0283714	0.426088	NA	NA	NA
Breast cancer (Combined Oncoarray; iCOGS; GWAS meta analysis) || id:ieu-a-1126	Free cholesterol levels in medium LDL || id:ebi-a-GCST90092908	48	0.027536	0.0229816	0.230848	0.401967	0.00271418	0.0196913	0.89037	-0.000384446	0.0295102	0.989662	109.741	6.26172e-07	0.00341242	0.00230523	0.145612	0.027536	0.0229816	0.236855	0.0179379	0.0204574	0.385128
Breast cancer (Combined Oncoarray; iCOGS; GWAS meta analysis) || id:ieu-a-1126	Free cholesterol to total lipids ratio in medium LDL || id:ebi-a-GCST90092909	71	0.0317853	0.0241401	0.187938	0.351854	0.0667553	0.0247757	0.00705177	0.0624093	0.0350864	0.0796884	189.129	6.69055e-13	-0.00275784	0.00229939	0.234481	0.0317853	0.0241401	0.192233	0.0304258	0.0222366	0.175796
Breast cancer (Combined Oncoarray; iCOGS; GWAS meta analysis) || id:ieu-a-1126	Total lipid levels in medium LDL || id:ebi-a-GCST90092910	48	0.0076735	0.0269399	0.775768	0.856412	0.00250042	0.0241374	0.917494	-0.0174549	0.0393737	0.659616	124.639	5.93674e-09	0.00243645	0.00277811	0.385035	0.0076735	0.0269399	0.77702	-0.003144	0.0241973	0.897187
Breast cancer (Combined Oncoarray; iCOGS; GWAS meta analysis) || id:ieu-a-1126	Concentration of medium LDL particles || id:ebi-a-GCST90092911	47	0.0182991	0.0287874	0.524996	0.688021	0.00381376	0.0265557	0.885806	-0.0143557	0.0438979	0.745166	120.074	1.55911e-08	0.00287465	0.00291675	0.329616	0.0182991	0.0287874	0.528146	0.00603154	0.0258552	0.816601
Breast cancer (Combined Oncoarray; iCOGS; GWAS meta analysis) || id:ieu-a-1126	Phospholipid levels in medium LDL || id:ebi-a-GCST90092912	46	-0.000601296	0.0245161	0.980433	0.988371	0.00216783	0.0226126	0.923625	-0.00382769	0.0347413	0.91277	109.524	2.66844e-07	0.000355141	0.00267935	0.895156	-0.000601296	0.0245161	0.980541	-0.00769951	0.0203995	0.707706
Breast cancer (Combined Oncoarray; iCOGS; GWAS meta analysis) || id:ieu-a-1126	Phospholipids to total lipids ratio in medium LDL || id:ebi-a-GCST90092913	34	-0.0179856	0.0293596	0.540143	0.693277	-0.0216557	0.0298475	0.468119	0.0141228	0.04688	0.76517	75.0188	4.10556e-05	-0.00311485	0.00353768	0.385165	-0.0179856	0.0293596	0.544342	NA	NA	NA
Breast cancer (Combined Oncoarray; iCOGS; GWAS meta analysis) || id:ieu-a-1126	Triglyceride levels in medium LDL || id:ebi-a-GCST90092914	63	-0.0462867	0.026165	0.0768883	0.197373	-0.0887573	0.0298884	0.00298162	-0.0289364	0.0442846	0.515941	154.376	7.74142e-10	-0.00131806	0.00270513	0.627831	-0.0462867	0.026165	0.0818066	-0.0423667	0.0249514	0.0946103
Breast cancer (Combined Oncoarray; iCOGS; GWAS meta analysis) || id:ieu-a-1126	Triglycerides to total lipids ratio in medium LDL || id:ebi-a-GCST90092915	61	-0.0235746	0.0206069	0.252617	0.428288	-0.00231402	0.0204364	0.909848	-0.00749433	0.0285695	0.793989	139.052	3.22335e-08	-0.00189113	0.00232009	0.418289	-0.0235746	0.0206069	0.25716	-0.0171195	0.0187802	0.365703
Breast cancer (Combined Oncoarray; iCOGS; GWAS meta analysis) || id:ieu-a-1126	Cholesterol levels in medium VLDL || id:ebi-a-GCST90092916	46	0.036731	0.0276177	0.183525	0.348838	0.00452082	0.0274735	0.869297	-0.0229861	0.0400355	0.568795	113.211	8.44187e-08	0.00551966	0.00275437	0.0512545	0.036731	0.0276177	0.190227	0.0243393	0.0248471	0.332657
Breast cancer (Combined Oncoarray; iCOGS; GWAS meta analysis) || id:ieu-a-1126	Cholesterol to total lipids ratio in medium VLDL || id:ebi-a-GCST90092917	69	0.0681453	0.0263863	0.0098058	0.0567824	0.0891745	0.0276272	0.00124757	0.0392722	0.0392946	0.321183	194.896	3.515e-14	0.00246503	0.00248566	0.32491	0.0681453	0.0263863	0.0119625	0.0558415	0.0224837	0.0156772
Breast cancer (Combined Oncoarray; iCOGS; GWAS meta analysis) || id:ieu-a-1126	Cholesteryl ester levels in medium VLDL || id:ebi-a-GCST90092918	45	0.0368133	0.0234657	0.116692	0.259431	0.00406818	0.0249159	0.870301	0.00271439	0.0335988	0.935985	84.884	0.000210291	0.00347855	0.00247816	0.167593	0.0368133	0.0234657	0.123856	0.0243504	0.0201204	0.232799
Breast cancer (Combined Oncoarray; iCOGS; GWAS meta analysis) || id:ieu-a-1126	Cholesteryl esters to total lipids ratio in medium VLDL || id:ebi-a-GCST90092919	69	0.0682549	0.0262979	0.00944666	0.0560052	0.0875405	0.027347	0.00136902	0.0426819	0.03912	0.279159	191.284	1.1647e-13	0.00222298	0.00251423	0.379773	0.0682549	0.0262979	0.0115639	0.066261	0.0241466	0.00780643
Breast cancer (Combined Oncoarray; iCOGS; GWAS meta analysis) || id:ieu-a-1126	Free cholesterol levels in medium VLDL || id:ebi-a-GCST90092920	61	0.0191225	0.0277528	0.490806	0.664189	0.00458332	0.0312499	0.883395	-0.0399353	0.0446795	0.375051	149.79	1.23927e-09	0.00434474	0.00259934	0.0999233	0.0191225	0.0277528	0.493462	0.0127231	0.0246978	0.608406
Breast cancer (Combined Oncoarray; iCOGS; GWAS meta analysis) || id:ieu-a-1126	Free cholesterol to total lipids ratio in medium VLDL || id:ebi-a-GCST90092921	64	0.0631119	0.025336	0.0127386	0.0621942	0.0585627	0.0248705	0.0185374	0.0507567	0.0394511	0.203026	163.471	7.27418e-11	0.0010589	0.00257954	0.682855	0.0631119	0.025336	0.0153857	0.0490692	0.0233255	0.0395376
Breast cancer (Combined Oncoarray; iCOGS; GWAS meta analysis) || id:ieu-a-1126	Total lipid levels in medium VLDL || id:ebi-a-GCST90092922	55	-0.0359384	0.0292422	0.219076	0.386916	-0.059667	0.0301661	0.0479346	-0.0698714	0.0503289	0.170855	139.979	1.46354e-09	0.00250166	0.00301539	0.410469	-0.0359384	0.0292422	0.224404	-0.0270768	0.0274571	0.328626
Breast cancer (Combined Oncoarray; iCOGS; GWAS meta analysis) || id:ieu-a-1126	Concentration of medium VLDL particles || id:ebi-a-GCST90092923	57	-0.00720856	0.0269382	0.78901	0.856412	-0.00627166	0.0319644	0.844448	-0.0788927	0.0452345	0.0867317	123.409	5.556e-07	0.00518267	0.0026613	0.056597	-0.00720856	0.0269382	0.789993	-0.000352565	0.0262375	0.989327
Breast cancer (Combined Oncoarray; iCOGS; GWAS meta analysis) || id:ieu-a-1126	Phospholipid levels in medium VLDL || id:ebi-a-GCST90092924	61	0.0106971	0.0277043	0.69941	0.800961	0.00449358	0.0305539	0.883076	-0.0598162	0.0453804	0.192563	147.838	2.26627e-09	0.00502458	0.0025943	0.0575658	0.0106971	0.0277043	0.700776	0.00107826	0.0253378	0.9662
Breast cancer (Combined Oncoarray; iCOGS; GWAS meta analysis) || id:ieu-a-1126	Phospholipids to total lipids ratio in medium VLDL || id:ebi-a-GCST90092925	58	0.0321715	0.0290299	0.267767	0.447202	0.00780106	0.0259036	0.763294	0.0548193	0.0442641	0.220712	192.154	1.51975e-16	-0.00205927	0.00302736	0.499169	0.0321715	0.0290299	0.272422	0.0341508	0.0252647	0.182205
Breast cancer (Combined Oncoarray; iCOGS; GWAS meta analysis) || id:ieu-a-1126	Triglyceride levels in medium VLDL || id:ebi-a-GCST90092926	57	-0.0731823	0.026036	0.00494162	0.0384519	-0.0829366	0.0276443	0.00269861	-0.0718973	0.0421269	0.0935218	125.832	2.75891e-07	-0.000100588	0.0025777	0.969014	-0.0731823	0.026036	0.00679709	NA	NA	NA
Breast cancer (Combined Oncoarray; iCOGS; GWAS meta analysis) || id:ieu-a-1126	Triglycerides to total lipids ratio in medium VLDL || id:ebi-a-GCST90092927	73	-0.0603453	0.0260974	0.0207607	0.0891279	-0.0704529	0.0252283	0.00522847	-0.032877	0.0389656	0.401646	205.324	9.49284e-15	-0.00230056	0.00242207	0.34542	-0.0603453	0.0260974	0.0236233	-0.0573082	0.0242085	0.0206885
Breast cancer (Combined Oncoarray; iCOGS; GWAS meta analysis) || id:ieu-a-1126	Monounsaturated fatty acid levels || id:ebi-a-GCST90092928	63	-0.0543038	0.0270138	0.0444075	0.143603	-0.0897619	0.0285474	0.00166477	-0.0971331	0.0446448	0.0334627	137.158	1.31946e-07	0.00301466	0.00250706	0.233828	-0.0543038	0.0270138	0.0487631	-0.046061	0.0248893	0.0691462
Breast cancer (Combined Oncoarray; iCOGS; GWAS meta analysis) || id:ieu-a-1126	Ratio of monounsaturated fatty acids to total fatty acids || id:ebi-a-GCST90092929	61	-0.0512908	0.026694	0.0546773	0.16417	-0.0741374	0.0257875	0.00404106	-0.0610024	0.0412846	0.144831	153.942	3.38107e-10	0.000813989	0.00262511	0.757595	-0.0512908	0.026694	0.0594312	-0.0614767	0.0232552	0.0105764
Breast cancer (Combined Oncoarray; iCOGS; GWAS meta analysis) || id:ieu-a-1126	Total cholesterol minus HDL-C levels || id:ebi-a-GCST90092930	46	0.0244267	0.024523	0.319215	0.506272	0.00497485	0.0242925	0.837736	-0.00534987	0.0349419	0.879014	99.3724	5.61458e-06	0.00302317	0.00253842	0.240052	0.0244267	0.024523	0.324542	0.013341	0.0214403	0.536997
Breast cancer (Combined Oncoarray; iCOGS; GWAS meta analysis) || id:ieu-a-1126	Omega-3 fatty acid levels || id:ebi-a-GCST90092931	48	-0.00462023	0.0244042	0.849841	0.88912	0.0218284	0.018676	0.242486	0.0238892	0.0345025	0.492172	135.198	1.81057e-10	-0.00356647	0.00306255	0.250209	-0.00462023	0.0244042	0.850656	-0.00540549	0.0210707	0.798703
Breast cancer (Combined Oncoarray; iCOGS; GWAS meta analysis) || id:ieu-a-1126	Ratio of omega-3 fatty acids to total fatty acids || id:ebi-a-GCST90092932	34	0.00453077	0.0238659	0.849433	0.88912	0.0178129	0.0163159	0.274943	0.0249152	0.0304937	0.419936	90.8469	2.63011e-07	-0.00310752	0.00290361	0.292523	0.00453077	0.0238659	0.850595	-0.0309726	0.0389078	0.432257
Breast cancer (Combined Oncoarray; iCOGS; GWAS meta analysis) || id:ieu-a-1126	Omega-6 fatty acid levels || id:ebi-a-GCST90092933	58	0.026722	0.0315296	0.396704	0.581055	0.0212495	0.031983	0.506434	-0.0415836	0.0593709	0.486575	159.545	1.19398e-11	0.00461089	0.0034055	0.181191	0.026722	0.0315296	0.400249	0.0229003	0.0271793	0.403122
Breast cancer (Combined Oncoarray; iCOGS; GWAS meta analysis) || id:ieu-a-1126	Ratio of omega-6 fatty acids to omega-3 fatty acids || id:ebi-a-GCST90092934	31	-0.000292165	0.026303	0.991138	0.991138	-0.0202569	0.0184041	0.27104	-0.0123715	0.0362601	0.735422	96.6711	6.18341e-09	0.0018499	0.00376686	0.627053	-0.000292165	0.026303	0.991211	0.0635672	0.0367643	0.0952203
Breast cancer (Combined Oncoarray; iCOGS; GWAS meta analysis) || id:ieu-a-1126	Ratio of omega-6 fatty acids to total fatty acids || id:ebi-a-GCST90092935	50	0.0743716	0.0316074	0.0186237	0.0843144	0.103792	0.0343607	0.00252226	0.0680661	0.0544383	0.217238	104.464	6.8496e-06	0.000419163	0.00293111	0.886885	0.0743716	0.0316074	0.0226822	NA	NA	NA
Breast cancer (Combined Oncoarray; iCOGS; GWAS meta analysis) || id:ieu-a-1126	Phenylalanine levels || id:ebi-a-GCST90092936	5	0.113846	0.11664	0.329043	0.515294	0.160681	0.0971564	0.0981604	0.189761	0.343927	0.619559	8.03216	0.0904071	-0.00344678	0.0143925	0.826159	0.113846	0.11664	0.38431	NA	NA	NA
Breast cancer (Combined Oncoarray; iCOGS; GWAS meta analysis) || id:ieu-a-1126	Phosphatidylcholine levels || id:ebi-a-GCST90092937	52	0.0245043	0.0254608	0.335834	0.522641	0.0466666	0.028807	0.105238	0.0634906	0.0458285	0.172081	94.4797	0.000206619	-0.00284509	0.00278135	0.31127	0.0245043	0.0254608	0.340375	NA	NA	NA
Breast cancer (Combined Oncoarray; iCOGS; GWAS meta analysis) || id:ieu-a-1126	Phosphoglycerides levels || id:ebi-a-GCST90092938	49	0.0227588	0.0265902	0.392048	0.581055	0.0455899	0.0327678	0.164134	0.0561831	0.0497699	0.264687	90.1308	0.000222363	-0.00235565	0.00296051	0.430212	0.0227588	0.0265902	0.396301	NA	NA	NA
Breast cancer (Combined Oncoarray; iCOGS; GWAS meta analysis) || id:ieu-a-1126	Polyunsaturated fatty acid levels || id:ebi-a-GCST90092939	60	0.0268999	0.028999	0.353607	0.530411	0.0388834	0.0295338	0.187982	-0.0565839	0.054913	0.307087	165.803	4.37398e-12	0.00594118	0.00334117	0.0806171	0.0268999	0.028999	0.357387	0.0245866	0.0251083	0.33161
Breast cancer (Combined Oncoarray; iCOGS; GWAS meta analysis) || id:ieu-a-1126	Ratio of polyunsaturated fatty acids to monounsaturated fatty acids || id:ebi-a-GCST90092940	53	0.0573351	0.0303527	0.0588974	0.166653	0.0842766	0.0293727	0.00411488	0.0599308	0.0487149	0.224254	141.963	2.78574e-10	-0.000207403	0.00302562	0.945617	0.0573351	0.0303527	0.0644801	0.0629446	0.0271977	0.0247963
Breast cancer (Combined Oncoarray; iCOGS; GWAS meta analysis) || id:ieu-a-1126	Ratio of polyunsaturated fatty acids to total fatty acids || id:ebi-a-GCST90092941	45	0.0553107	0.0363187	0.127778	0.271937	0.0931141	0.0346472	0.00719901	0.0875492	0.0638801	0.177636	114.627	3.28072e-08	-0.00214928	0.00349149	0.541418	0.0553107	0.0363187	0.134933	0.0685891	0.0337957	0.0486229
Breast cancer (Combined Oncoarray; iCOGS; GWAS meta analysis) || id:ieu-a-1126	Pyruvate levels || id:ebi-a-GCST90092942	20	0.00823563	0.0707619	0.907347	0.933593	0.0284321	0.0666085	0.669486	-0.230595	0.146008	0.131672	70.1028	8.84311e-08	0.012953	0.00704406	0.0824934	0.00823563	0.0707619	0.908569	0.071982	0.0588967	0.239342
Breast cancer (Combined Oncoarray; iCOGS; GWAS meta analysis) || id:ieu-a-1126	Remnant cholesterol (non-HDL, non-LDL -cholesterol) || id:ebi-a-GCST90092943	48	0.0298837	0.0258084	0.246903	0.423992	0.00574852	0.0264525	0.827963	-0.0192303	0.038919	0.62358	106.296	1.74613e-06	0.00435832	0.0026215	0.103207	0.0298837	0.0258084	0.252753	0.018341	0.0228714	0.426723
Breast cancer (Combined Oncoarray; iCOGS; GWAS meta analysis) || id:ieu-a-1126	Cholesterol levels in small HDL || id:ebi-a-GCST90092944	41	-0.0251839	0.039017	0.51863	0.683275	-0.0872975	0.0359913	0.0152865	-0.0445155	0.0745699	0.553982	119.886	6.60688e-10	0.00128785	0.00421493	0.761577	-0.0251839	0.039017	0.522316	-0.0258213	0.0325678	0.43279
Breast cancer (Combined Oncoarray; iCOGS; GWAS meta analysis) || id:ieu-a-1126	Cholesterol to total lipids ratio in small HDL || id:ebi-a-GCST90092945	61	0.0198127	0.0209581	0.344481	0.525269	0.017086	0.0248016	0.490882	0.0152487	0.0307125	0.621389	117.727	1.25059e-05	0.000452388	0.00220951	0.838475	0.0198127	0.0209581	0.348273	0.0188356	0.0188852	0.322725
Breast cancer (Combined Oncoarray; iCOGS; GWAS meta analysis) || id:ieu-a-1126	Cholesteryl ester levels in small HDL || id:ebi-a-GCST90092946	46	-0.00200263	0.033459	0.952272	0.96782	-0.0615738	0.0325587	0.0586025	-0.0543723	0.0592258	0.363597	122.583	4.12724e-09	0.00386982	0.0036139	0.290091	-0.00200263	0.033459	0.952537	-0.0261363	0.0274139	0.34572
Breast cancer (Combined Oncoarray; iCOGS; GWAS meta analysis) || id:ieu-a-1126	Cholesteryl esters to total lipids ratio in small HDL || id:ebi-a-GCST90092947	53	0.0104832	0.0217485	0.629792	0.764967	0.00722856	0.0237969	0.76131	0.00868667	0.0316271	0.784688	108.264	7.83942e-06	0.000195533	0.00247728	0.937397	0.0104832	0.0217485	0.631815	0.0098001	0.0192987	0.613818
Breast cancer (Combined Oncoarray; iCOGS; GWAS meta analysis) || id:ieu-a-1126	Free cholesterol levels in small HDL || id:ebi-a-GCST90092948	46	-0.00609219	0.0318344	0.848235	0.88912	-0.0496628	0.0377638	0.188479	-0.0750926	0.0656718	0.259034	94.8298	2.05711e-05	0.00419711	0.0034991	0.23676	-0.00609219	0.0318344	0.849096	0.0029927	0.0309076	0.923303
Breast cancer (Combined Oncoarray; iCOGS; GWAS meta analysis) || id:ieu-a-1126	Free cholesterol to total lipids ratio in small HDL || id:ebi-a-GCST90092949	73	0.0361186	0.0151274	0.0169572	0.0781914	0.00436791	0.0176386	0.804418	0.00924593	0.0206197	0.655228	109.109	0.00313742	0.00327317	0.00174023	0.0640898	0.0361186	0.0151274	0.0195836	0.0341502	0.0143151	0.0197216
Breast cancer (Combined Oncoarray; iCOGS; GWAS meta analysis) || id:ieu-a-1126	Total lipid levels in small HDL || id:ebi-a-GCST90092950	44	-0.0323678	0.0309626	0.295846	0.475263	-0.0949475	0.0324364	0.00342039	-0.120043	0.0534837	0.0301278	89.4034	4.23247e-05	0.00596925	0.00301627	0.0543952	-0.0323678	0.0309626	0.301688	-0.040251	0.0281564	0.160242
Breast cancer (Combined Oncoarray; iCOGS; GWAS meta analysis) || id:ieu-a-1126	Concentration of small HDL particles || id:ebi-a-GCST90092951	42	-0.0271497	0.0340886	0.425773	0.602373	-0.0877391	0.036855	0.0172819	-0.106656	0.061341	0.0897732	97.6092	1.61884e-06	0.00537181	0.00347083	0.12957	-0.0271497	0.0340886	0.430361	-0.0364747	0.0313275	0.251198
Breast cancer (Combined Oncoarray; iCOGS; GWAS meta analysis) || id:ieu-a-1126	Phospholipid levels in small HDL || id:ebi-a-GCST90092952	50	-0.0161746	0.0312314	0.604532	0.74519	-0.0693539	0.0342486	0.0428659	-0.0852951	0.054861	0.126575	114.018	4.24798e-07	0.00463434	0.00304302	0.134335	-0.0161746	0.0312314	0.606862	-0.0228424	0.0291776	0.437548
Breast cancer (Combined Oncoarray; iCOGS; GWAS meta analysis) || id:ieu-a-1126	Phospholipids to total lipids ratio in small HDL || id:ebi-a-GCST90092953	57	0.0147999	0.0239253	0.536188	0.693277	-0.00302494	0.0244712	0.901622	0.0337337	0.0344626	0.33194	125.854	2.7411e-07	-0.00181601	0.00237082	0.446961	0.0147999	0.0239253	0.538696	0.0206597	0.0212601	0.335426
Breast cancer (Combined Oncoarray; iCOGS; GWAS meta analysis) || id:ieu-a-1126	Triglyceride levels in small HDL || id:ebi-a-GCST90092954	63	-0.0861356	0.02288	0.000166774	0.0141753	-0.0806397	0.0244083	0.000953906	-0.0474226	0.0377644	0.213996	132.319	5.18567e-07	-0.00325539	0.00253401	0.203762	-0.0861356	0.02288	0.000372943	-0.0823191	0.0216707	0.000337822
Breast cancer (Combined Oncoarray; iCOGS; GWAS meta analysis) || id:ieu-a-1126	Triglycerides to total lipids ratio in small HDL || id:ebi-a-GCST90092955	79	-0.0577334	0.0229834	0.0120062	0.0610109	-0.078945	0.0245669	0.00131141	-0.0816445	0.0369405	0.0300641	182.36	2.44004e-10	0.00188587	0.00227801	0.410308	-0.0577334	0.0229834	0.0140712	-0.0601214	0.0213771	0.00625394
Breast cancer (Combined Oncoarray; iCOGS; GWAS meta analysis) || id:ieu-a-1126	Cholesterol levels in small LDL || id:ebi-a-GCST90092956	51	0.0157548	0.0239345	0.51038	0.680001	0.00297339	0.0222498	0.89369	-0.00685949	0.0328883	0.835649	116.308	3.34384e-07	0.00235503	0.00234911	0.321017	0.0157548	0.0239345	0.513399	0.00672041	0.0213067	0.753787
Breast cancer (Combined Oncoarray; iCOGS; GWAS meta analysis) || id:ieu-a-1126	Cholesterol to total lipids ratio in small LDL || id:ebi-a-GCST90092957	35	-0.0117131	0.044212	0.791063	0.856412	-0.0124026	0.0423414	0.769584	0.0307823	0.0876414	0.727648	97.413	4.95237e-08	-0.00258898	0.0045941	0.576874	-0.0117131	0.044212	0.792663	-0.0496302	0.038267	0.203645
Breast cancer (Combined Oncoarray; iCOGS; GWAS meta analysis) || id:ieu-a-1126	Cholesteryl ester levels in small LDL || id:ebi-a-GCST90092958	51	0.00743725	0.027075	0.783554	0.856412	0.00353832	0.0250343	0.887602	-0.0215618	0.0404673	0.596566	130.622	3.94533e-09	0.00263895	0.00273538	0.339409	0.00743725	0.027075	0.784686	-0.00253706	0.0244291	0.917709
Breast cancer (Combined Oncoarray; iCOGS; GWAS meta analysis) || id:ieu-a-1126	Cholesteryl esters to total lipids ratio in small LDL || id:ebi-a-GCST90092959	40	-0.0442764	0.0243883	0.0694512	0.18595	-0.0713627	0.0263008	0.0066611	-0.0916562	0.0373732	0.0188929	78.0202	0.0002066	0.00484543	0.002941	0.107692	-0.0442764	0.0243883	0.077146	NA	NA	NA
Breast cancer (Combined Oncoarray; iCOGS; GWAS meta analysis) || id:ieu-a-1126	Free cholesterol levels in small LDL || id:ebi-a-GCST90092960	50	0.0200074	0.0197942	0.312125	0.498199	0.00289087	0.0170275	0.865186	0.00331387	0.0247702	0.894132	105.107	5.71263e-06	0.00237162	0.00212488	0.269928	0.0200074	0.0197942	0.31709	0.0132767	0.0173574	0.448073
Breast cancer (Combined Oncoarray; iCOGS; GWAS meta analysis) || id:ieu-a-1126	Free cholesterol to total lipids ratio in small LDL || id:ebi-a-GCST90092961	67	0.0314041	0.0211036	0.136725	0.283086	0.020486	0.0217726	0.346753	0.0136808	0.0289043	0.637576	157.156	2.11186e-09	0.00196907	0.00219068	0.372056	0.0314041	0.0211036	0.141488	0.0256228	0.0186987	0.175383
Breast cancer (Combined Oncoarray; iCOGS; GWAS meta analysis) || id:ieu-a-1126	Total lipid levels in small LDL || id:ebi-a-GCST90092962	51	0.00833999	0.0235938	0.723727	0.815421	0.00286008	0.0211281	0.89232	-0.000212976	0.0323423	0.994773	119.651	1.21883e-07	0.000949366	0.00243124	0.697869	0.00833999	0.0235938	0.725213	0.000578684	0.0210021	0.97813
Breast cancer (Combined Oncoarray; iCOGS; GWAS meta analysis) || id:ieu-a-1126	Concentration of small LDL particles || id:ebi-a-GCST90092963	53	0.00949142	0.0247402	0.701243	0.800961	0.00354906	0.0259113	0.891055	-0.0115073	0.0372799	0.758828	117.237	6.09963e-07	0.00190249	0.00251833	0.453449	0.00949142	0.0247402	0.702807	0.000464041	0.0219664	0.983228
Breast cancer (Combined Oncoarray; iCOGS; GWAS meta analysis) || id:ieu-a-1126	Phospholipid levels in small LDL || id:ebi-a-GCST90092964	47	0.00975069	0.021385	0.64842	0.777126	0.00270048	0.0175393	0.877636	0.00288589	0.0273074	0.916305	114.007	1.06535e-07	0.000970207	0.00236472	0.683545	0.00975069	0.021385	0.650565	0.0044764	0.0188863	0.813719
Breast cancer (Combined Oncoarray; iCOGS; GWAS meta analysis) || id:ieu-a-1126	Phospholipids to total lipids ratio in small LDL || id:ebi-a-GCST90092965	41	0.0509194	0.0240189	0.0340081	0.125456	0.0787621	0.0272316	0.0038243	0.097827	0.0372975	0.0123757	72.9024	0.00113448	-0.00460337	0.00283882	0.112951	0.0509194	0.0240189	0.0402615	NA	NA	NA
Breast cancer (Combined Oncoarray; iCOGS; GWAS meta analysis) || id:ieu-a-1126	Triglyceride levels in small LDL || id:ebi-a-GCST90092966	63	-0.0492903	0.0246471	0.0455171	0.145305	-0.083745	0.028355	0.00314244	-0.0583637	0.0404297	0.153973	136.181	1.74441e-07	0.000705386	0.00248039	0.777078	-0.0492903	0.0246471	0.0499031	-0.0412827	0.0231465	0.0795563
Breast cancer (Combined Oncoarray; iCOGS; GWAS meta analysis) || id:ieu-a-1126	Triglycerides to total lipids ratio in small LDL || id:ebi-a-GCST90092967	63	-0.0377191	0.0211533	0.0745652	0.196048	-0.0323057	0.0205065	0.115167	-0.0285257	0.0300134	0.345644	150.202	2.7876e-09	-0.00101493	0.00233515	0.665363	-0.0377191	0.0211533	0.0794602	-0.0324511	0.0194593	0.100514
Breast cancer (Combined Oncoarray; iCOGS; GWAS meta analysis) || id:ieu-a-1126	Cholesterol levels in small VLDL || id:ebi-a-GCST90092968	62	0.00341184	0.0265017	0.897563	0.927358	0.00441403	0.0311871	0.887448	-0.0453792	0.0456636	0.324325	149.012	2.52233e-09	0.00359169	0.00274543	0.195781	0.00341184	0.0265017	0.897987	-0.00363242	0.0235432	0.877909
Breast cancer (Combined Oncoarray; iCOGS; GWAS meta analysis) || id:ieu-a-1126	Cholesterol to total lipids ratio in small VLDL || id:ebi-a-GCST90092969	61	0.0454092	0.0255553	0.0755849	0.196048	0.00401313	0.0243096	0.868878	0.0227837	0.036192	0.531437	171.074	1.29944e-12	0.00226741	0.00256363	0.380041	0.0454092	0.0255553	0.080654	0.0420937	0.0223457	0.0647037
Breast cancer (Combined Oncoarray; iCOGS; GWAS meta analysis) || id:ieu-a-1126	Cholesteryl ester levels in small VLDL || id:ebi-a-GCST90092970	67	-0.0057949	0.0279565	0.835789	0.88912	-0.00486034	0.0291109	0.867402	-0.0588519	0.0496255	0.23997	185.048	3.14787e-13	0.0038852	0.00300938	0.201266	-0.0057949	0.0279565	0.836427	-0.014055	0.0252928	0.58036
Breast cancer (Combined Oncoarray; iCOGS; GWAS meta analysis) || id:ieu-a-1126	Cholesteryl esters to total lipids ratio in small VLDL || id:ebi-a-GCST90092971	62	0.0267071	0.0269974	0.322541	0.508308	0.00537039	0.0294432	0.85527	0.0170883	0.0400894	0.671447	177.534	2.57692e-13	0.000928107	0.00284186	0.745118	0.0267071	0.0269974	0.326449	0.0471479	0.026013	0.0751808
Breast cancer (Combined Oncoarray; iCOGS; GWAS meta analysis) || id:ieu-a-1126	Free cholesterol levels in small VLDL || id:ebi-a-GCST90092972	56	0.00979464	0.0275524	0.722221	0.815421	0.0044171	0.0297711	0.882052	-0.0280604	0.0447773	0.533519	140.224	2.21559e-09	0.00301614	0.00281463	0.288668	0.00979464	0.0275524	0.723581	-0.00246868	0.0251472	0.922161
Breast cancer (Combined Oncoarray; iCOGS; GWAS meta analysis) || id:ieu-a-1126	Free cholesterol to total lipids ratio in small VLDL || id:ebi-a-GCST90092973	67	0.0477999	0.0228066	0.0360925	0.128386	0.00565015	0.023122	0.80695	0.0346664	0.0321678	0.285163	163.774	2.81566e-10	0.00130155	0.00223663	0.56263	0.0477999	0.0228066	0.0399312	0.0371776	0.0204508	0.0737595
Breast cancer (Combined Oncoarray; iCOGS; GWAS meta analysis) || id:ieu-a-1126	Total lipid levels in small VLDL || id:ebi-a-GCST90092974	63	-0.0540921	0.0254301	0.0334126	0.125456	-0.0819437	0.0284456	0.00396775	-0.0771772	0.0460868	0.0991318	143.309	2.20384e-08	0.00162145	0.00269349	0.549414	-0.0540921	0.0254301	0.0373986	NA	NA	NA
Breast cancer (Combined Oncoarray; iCOGS; GWAS meta analysis) || id:ieu-a-1126	Concentration of small VLDL particles || id:ebi-a-GCST90092975	60	-0.0529284	0.0254034	0.037204	0.128664	-0.0822902	0.0283471	0.00369662	-0.0835448	0.0454431	0.0711185	138.389	2.51989e-08	0.00219367	0.00269621	0.419194	-0.0529284	0.0254034	0.0415452	-0.0568506	0.0246667	0.0247794
Breast cancer (Combined Oncoarray; iCOGS; GWAS meta analysis) || id:ieu-a-1126	Phospholipid levels in small VLDL || id:ebi-a-GCST90092976	63	-0.0173983	0.0259381	0.502371	0.676164	0.00239071	0.0319067	0.940272	-0.04191	0.0454652	0.360263	140.564	4.93102e-08	0.00175191	0.00266285	0.513074	-0.0173983	0.0259381	0.504862	NA	NA	NA
Breast cancer (Combined Oncoarray; iCOGS; GWAS meta analysis) || id:ieu-a-1126	Phospholipids to total lipids ratio in small VLDL || id:ebi-a-GCST90092977	67	0.0487658	0.0230355	0.034261	0.125456	0.00550717	0.0224273	0.806026	0.0331307	0.0320447	0.305019	171.242	2.7314e-11	0.00159911	0.00226898	0.483471	0.0487658	0.0230355	0.0380344	0.0409842	0.0191582	0.0363602
Breast cancer (Combined Oncoarray; iCOGS; GWAS meta analysis) || id:ieu-a-1126	Triglyceride levels in small VLDL || id:ebi-a-GCST90092978	72	-0.0633871	0.0250525	0.0114008	0.0610109	-0.0747554	0.0268688	0.00539851	-0.0745801	0.0395184	0.0632767	175.406	8.25263e-11	0.000866712	0.00235674	0.714162	-0.0633871	0.0250525	0.0136204	-0.0557945	0.0234838	0.0202896
Breast cancer (Combined Oncoarray; iCOGS; GWAS meta analysis) || id:ieu-a-1126	Triglycerides to total lipids ratio in small VLDL || id:ebi-a-GCST90092979	63	-0.0398281	0.0257964	0.122602	0.26917	-0.00380324	0.0222105	0.864038	-0.0336773	0.0366509	0.361784	187.41	1.57818e-14	-0.000631188	0.00265136	0.812631	-0.0398281	0.0257964	0.127691	-0.0369997	0.0228626	0.110921
Breast cancer (Combined Oncoarray; iCOGS; GWAS meta analysis) || id:ieu-a-1126	Saturated fatty acid levels || id:ebi-a-GCST90092980	48	-0.0164607	0.029412	0.575712	0.724001	-0.0617386	0.0337829	0.0676234	-0.100416	0.0521437	0.0603292	92.9635	7.42356e-05	0.00548465	0.00284836	0.0603559	-0.0164607	0.029412	0.578369	-0.00554597	0.0285401	0.846779
Breast cancer (Combined Oncoarray; iCOGS; GWAS meta analysis) || id:ieu-a-1126	Ratio of saturated fatty acids to total fatty acids || id:ebi-a-GCST90092981	29	-0.0513427	0.0542049	0.343538	0.525269	-0.0836814	0.0587233	0.154154	0.126063	0.148125	0.402222	64.4092	0.000108102	-0.00830803	0.00646697	0.209815	-0.0513427	0.0542049	0.351642	NA	NA	NA
Breast cancer (Combined Oncoarray; iCOGS; GWAS meta analysis) || id:ieu-a-1126	Sphingomyelin levels || id:ebi-a-GCST90092982	61	0.052289	0.0252644	0.038483	0.131264	0.0474714	0.0262928	0.0709981	0.0536386	0.0400786	0.185922	129.627	4.9239e-07	-0.000109695	0.00251469	0.965353	0.052289	0.0252644	0.0427968	0.0431652	0.0230316	0.0658604
Breast cancer (Combined Oncoarray; iCOGS; GWAS meta analysis) || id:ieu-a-1126	Ratio of triglycerides to phosphoglycerides || id:ebi-a-GCST90092983	78	-0.0641518	0.0246207	0.00917129	0.0556988	-0.0892359	0.0263967	0.000723349	-0.0806456	0.0397032	0.0457305	174.381	1.62974e-09	0.00117453	0.00221149	0.596896	-0.0641518	0.0246207	0.0110047	-0.0720868	0.0234484	0.00293051
Breast cancer (Combined Oncoarray; iCOGS; GWAS meta analysis) || id:ieu-a-1126	Total concentration of branched-chain amino acids (leucine + isoleucine + valine) || id:ebi-a-GCST90092984	12	0.0324751	0.0648962	0.616783	0.756546	0.138167	0.0634687	0.0294855	0.201585	0.12304	0.132384	24.4767	0.0108665	-0.0100135	0.00633137	0.144831	0.0324751	0.0648962	0.626643	-0.0761477	0.0778207	0.350904
Breast cancer (Combined Oncoarray; iCOGS; GWAS meta analysis) || id:ieu-a-1126	Total cholesterol levels || id:ebi-a-GCST90092985	57	0.0407643	0.0246098	0.0976352	0.231042	0.0145273	0.0264054	0.582205	0.0235761	0.0377582	0.534948	113.352	9.12012e-06	0.00146644	0.00243278	0.549129	0.0407643	0.0246098	0.103229	0.0297989	0.0220638	0.182362
Breast cancer (Combined Oncoarray; iCOGS; GWAS meta analysis) || id:ieu-a-1126	Total esterified cholesterol levels || id:ebi-a-GCST90092986	58	0.0404678	0.0257474	0.116014	0.259431	0.0152036	0.0270488	0.574061	0.028879	0.0394098	0.466746	126.354	3.62285e-07	0.000984898	0.0025214	0.697563	0.0404678	0.0257474	0.121549	0.036531	0.021584	0.0962081
Breast cancer (Combined Oncoarray; iCOGS; GWAS meta analysis) || id:ieu-a-1126	Total fatty acid levels || id:ebi-a-GCST90092987	54	-0.00938223	0.027579	0.73371	0.822945	-0.060786	0.0312616	0.0518434	-0.095905	0.0473609	0.0480175	114.517	2.03227e-06	0.00604565	0.00273698	0.0316137	-0.00938223	0.027579	0.735055	NA	NA	NA
Breast cancer (Combined Oncoarray; iCOGS; GWAS meta analysis) || id:ieu-a-1126	Total free cholesterol levels || id:ebi-a-GCST90092988	58	0.0347171	0.0256246	0.17547	0.338698	0.0115999	0.0269981	0.667446	0.010922	0.0389815	0.780368	125.662	4.41946e-07	0.00195582	0.00240899	0.420297	0.0347171	0.0256246	0.180816	0.0238369	0.0232314	0.309272
Breast cancer (Combined Oncoarray; iCOGS; GWAS meta analysis) || id:ieu-a-1126	Total lipid levels in lipoprotein particles || id:ebi-a-GCST90092989	52	0.0172786	0.0277133	0.532972	0.693277	0.0112584	0.0324934	0.728979	-0.0440726	0.0500336	0.382608	106.513	8.58874e-06	0.00443696	0.00302733	0.149009	0.0172786	0.0277133	0.53575	NA	NA	NA
Breast cancer (Combined Oncoarray; iCOGS; GWAS meta analysis) || id:ieu-a-1126	Total concentration of lipoprotein particles || id:ebi-a-GCST90092990	59	0.0394978	0.0308277	0.200108	0.368272	0.0810899	0.0358242	0.0236017	0.0588097	0.0590784	0.323724	127.427	4.04276e-07	-0.00117261	0.00305156	0.702212	0.0394978	0.0308277	0.205207	0.0543366	0.0278637	0.0561791
Breast cancer (Combined Oncoarray; iCOGS; GWAS meta analysis) || id:ieu-a-1126	Total phospholipid levels in lipoprotein particles || id:ebi-a-GCST90092991	53	0.0317368	0.0257152	0.217141	0.386916	0.0396232	0.0317208	0.21162	0.0585556	0.050199	0.24885	90.6321	0.000727681	-0.00179813	0.00288444	0.535806	0.0317368	0.0257152	0.22269	NA	NA	NA
Breast cancer (Combined Oncoarray; iCOGS; GWAS meta analysis) || id:ieu-a-1126	Total triglycerides levels || id:ebi-a-GCST90092992	63	-0.0703728	0.0254519	0.00569344	0.0393797	-0.0825305	0.0269208	0.00217182	-0.0739382	0.0411758	0.0774998	136.599	1.54824e-07	0.00028055	0.00253413	0.912211	-0.0703728	0.0254519	0.00748939	-0.0657214	0.0248004	0.0102373
Breast cancer (Combined Oncoarray; iCOGS; GWAS meta analysis) || id:ieu-a-1126	Tyrosine levels || id:ebi-a-GCST90092993	28	0.0230371	0.0550836	0.675786	0.796352	0.139855	0.0520628	0.00722525	0.12768	0.079168	0.118869	87.4708	2.65659e-08	-0.00726353	0.00408222	0.0868832	0.0230371	0.0550836	0.679094	-0.0720631	0.060318	0.24387
Breast cancer (Combined Oncoarray; iCOGS; GWAS meta analysis) || id:ieu-a-1126	Degree of unsaturation || id:ebi-a-GCST90092994	42	0.0390433	0.0255945	0.127146	0.271937	0.026329	0.0184825	0.154291	0.0151659	0.0338131	0.656197	105.835	1.2251e-07	0.00307165	0.00285	0.287594	0.0390433	0.0255945	0.134823	0.0426303	0.0221602	0.0617097
Breast cancer (Combined Oncoarray; iCOGS; GWAS meta analysis) || id:ieu-a-1126	Valine levels || id:ebi-a-GCST90092995	17	0.0474894	0.0504101	0.346162	0.525269	0.108083	0.0557625	0.0525908	0.0445308	0.0989676	0.659179	31.9705	0.0100885	0.000203997	0.00580339	0.972423	0.0474894	0.0504101	0.36017	NA	NA	NA
Breast cancer (Combined Oncoarray; iCOGS; GWAS meta analysis) || id:ieu-a-1126	VLDL cholesterol levels || id:ebi-a-GCST90092996	60	0.000451757	0.029269	0.987685	0.991138	-0.00999476	0.0315291	0.751243	-0.0968276	0.052511	0.0703004	161.867	1.5979e-11	0.00672942	0.0030572	0.0317174	0.000451757	0.029269	0.987737	-0.00535359	0.0260249	0.83775
Breast cancer (Combined Oncoarray; iCOGS; GWAS meta analysis) || id:ieu-a-1126	Cholesteryl ester levels in VLDL || id:ebi-a-GCST90092997	56	0.0100028	0.0275633	0.716676	0.814851	0.00432215	0.0320849	0.892841	-0.0573148	0.0465091	0.223163	135.596	9.39107e-09	0.00495948	0.00278804	0.0808947	0.0100028	0.0275633	0.718067	-0.00143401	0.0250177	0.954502
Breast cancer (Combined Oncoarray; iCOGS; GWAS meta analysis) || id:ieu-a-1126	Free cholesterol levels in VLDL || id:ebi-a-GCST90092998	55	-0.0389282	0.0277989	0.161408	0.31796	-0.0796442	0.0290329	0.00608368	-0.0954505	0.0518566	0.0712721	129.08	4.34067e-08	0.00398319	0.00309242	0.203325	-0.0389282	0.0277989	0.167128	NA	NA	NA
Breast cancer (Combined Oncoarray; iCOGS; GWAS meta analysis) || id:ieu-a-1126	Total lipid levels in VLDL || id:ebi-a-GCST90092999	55	-0.0674883	0.0276084	0.0145061	0.0681513	-0.0882152	0.0284581	0.00193631	-0.0758262	0.0459465	0.104793	126.617	9.12287e-08	0.000625677	0.00274202	0.820384	-0.0674883	0.0276084	0.017801	NA	NA	NA
Breast cancer (Combined Oncoarray; iCOGS; GWAS meta analysis) || id:ieu-a-1126	Concentration of VLDL particles || id:ebi-a-GCST90093000	58	-0.0146504	0.0260925	0.574472	0.724001	-0.0523608	0.0292869	0.0737994	-0.101975	0.047308	0.0354309	129.24	1.5675e-07	0.00630608	0.00288806	0.0332055	-0.0146504	0.0260925	0.576673	-0.0146686	0.0243996	0.550188
Breast cancer (Combined Oncoarray; iCOGS; GWAS meta analysis) || id:ieu-a-1126	Phospholipid levels in VLDL || id:ebi-a-GCST90093001	54	-0.0502643	0.0270191	0.0628393	0.171956	-0.0883599	0.0297229	0.00295107	-0.0968425	0.0484944	0.0510729	124.346	1.15103e-07	0.00339864	0.00294249	0.253362	-0.0502643	0.0270191	0.0683918	NA	NA	NA
Breast cancer (Combined Oncoarray; iCOGS; GWAS meta analysis) || id:ieu-a-1126	Average diameter for VLDL particles || id:ebi-a-GCST90093002	67	-0.0578761	0.0265801	0.0294492	0.118272	-0.0819295	0.0254715	0.00129757	-0.0696143	0.0424239	0.105644	178.177	2.96971e-12	0.000939226	0.00263418	0.722581	-0.0578761	0.0265801	0.0330294	-0.0685361	0.0247241	0.00728699
Breast cancer (Combined Oncoarray; iCOGS; GWAS meta analysis) || id:ieu-a-1126	Triglyceride levels in VLDL || id:ebi-a-GCST90093003	61	-0.0707072	0.0264355	0.00747948	0.0465598	-0.0801581	0.0273138	0.00333856	-0.0672573	0.0417064	0.11216	141.248	1.67646e-08	-0.000275056	0.00255738	0.914715	-0.0707072	0.0264355	0.00962441	-0.0827314	0.0264045	0.00269184
Breast cancer (Combined Oncoarray; iCOGS; GWAS meta analysis) || id:ieu-a-1126	Cholesterol levels in very large HDL || id:ebi-a-GCST90093004	80	0.0569022	0.0224864	0.0113894	0.0610109	0.0674903	0.0235337	0.00413318	0.0900257	0.0334021	0.00861245	187.947	7.24001e-11	-0.00282685	0.00211649	0.185554	0.0569022	0.0224864	0.0133764	0.0645575	0.0196637	0.00154564
Breast cancer (Combined Oncoarray; iCOGS; GWAS meta analysis) || id:ieu-a-1126	Cholesterol to total lipids ratio in very large HDL || id:ebi-a-GCST90093005	42	-0.0104816	0.0262596	0.68978	0.798862	-0.0186953	0.0225233	0.406515	-0.0436743	0.0356504	0.227713	111.726	1.80116e-08	0.00381952	0.00280782	0.181347	-0.0104816	0.0262596	0.691852	-0.0208445	0.0209982	0.326986
Breast cancer (Combined Oncoarray; iCOGS; GWAS meta analysis) || id:ieu-a-1126	Cholesteryl ester levels in very large HDL || id:ebi-a-GCST90093006	83	0.0650898	0.0233589	0.00532786	0.0393797	0.0651231	0.022847	0.0043665	0.0782765	0.035058	0.0283239	209.565	3.96612e-13	-0.00109912	0.00217102	0.614043	0.0650898	0.0233589	0.00661755	0.0693417	0.019655	0.000701211
Breast cancer (Combined Oncoarray; iCOGS; GWAS meta analysis) || id:ieu-a-1126	Cholesteryl esters to total lipids ratio in very large HDL || id:ebi-a-GCST90093007	41	0.03431	0.0280128	0.220651	0.386916	0.0166785	0.0305629	0.585263	0.00616452	0.0439613	0.889203	90.5764	8.62749e-06	0.00272913	0.00327654	0.409956	0.03431	0.0280128	0.227815	0.0273762	0.0238945	0.258896
Breast cancer (Combined Oncoarray; iCOGS; GWAS meta analysis) || id:ieu-a-1126	Free cholesterol levels in very large HDL || id:ebi-a-GCST90093008	68	0.0468337	0.0245079	0.0560098	0.16417	0.0629799	0.0228694	0.00588917	0.0826119	0.0365652	0.0271726	188.642	1.63649e-13	-0.00316507	0.002411	0.19381	0.0468337	0.0245079	0.0602895	0.0581318	0.0210055	0.00737868
Breast cancer (Combined Oncoarray; iCOGS; GWAS meta analysis) || id:ieu-a-1126	Free cholesterol to total lipids ratio in very large HDL || id:ebi-a-GCST90093009	75	-0.069252	0.0236278	0.00337915	0.0302918	-0.0571569	0.0240881	0.0176526	-0.0538285	0.0348335	0.126596	162.394	1.43518e-08	-0.00127739	0.00211198	0.547165	-0.069252	0.0236278	0.00449249	-0.0663204	0.0230206	0.00520259
Breast cancer (Combined Oncoarray; iCOGS; GWAS meta analysis) || id:ieu-a-1126	Total lipid levels in very large HDL || id:ebi-a-GCST90093010	72	0.0708866	0.0225173	0.00164341	0.0212118	0.069963	0.0219518	0.00143694	0.0912722	0.0337345	0.00855653	154.762	3.63067e-08	-0.00162755	0.00200163	0.418911	0.0708866	0.0225173	0.00240341	0.0741732	0.0195617	0.000320151
Breast cancer (Combined Oncoarray; iCOGS; GWAS meta analysis) || id:ieu-a-1126	Concentration of very large HDL particles || id:ebi-a-GCST90093011	78	0.0657379	0.024128	0.00643902	0.0421925	0.0638092	0.0216151	0.00315652	0.0853549	0.0359174	0.0199997	200.321	6.30226e-13	-0.00161779	0.00218883	0.462115	0.0657379	0.024128	0.00796525	0.0735483	0.0194781	0.000322297
Breast cancer (Combined Oncoarray; iCOGS; GWAS meta analysis) || id:ieu-a-1126	Phospholipid levels in very large HDL || id:ebi-a-GCST90093012	68	0.0748942	0.0235882	0.00149804	0.0212118	0.0721389	0.0229702	0.00168632	0.0899302	0.0356492	0.014066	153.648	9.30717e-09	-0.00120089	0.00212625	0.57413	0.0748942	0.0235882	0.00226416	0.082162	0.0211044	0.000235907
Breast cancer (Combined Oncoarray; iCOGS; GWAS meta analysis) || id:ieu-a-1126	Phospholipids to total lipids ratio in very large HDL || id:ebi-a-GCST90093013	59	0.0654407	0.023598	0.00555175	0.0393797	0.0771899	0.0255002	0.00246968	0.0847007	0.0363215	0.023259	112.409	2.43367e-05	-0.00154258	0.00220428	0.486891	0.0654407	0.023598	0.00745403	0.0609004	0.0228218	0.00990423
Breast cancer (Combined Oncoarray; iCOGS; GWAS meta analysis) || id:ieu-a-1126	Triglyceride levels in very large HDL || id:ebi-a-GCST90093014	56	0.0062924	0.0229093	0.783574	0.856412	0.0257887	0.0224295	0.25024	-0.0365015	0.0347662	0.298434	128.545	8.0107e-08	0.00424485	0.00262228	0.111325	0.0062924	0.0229093	0.784603	0.010249	0.0212936	0.632236
Breast cancer (Combined Oncoarray; iCOGS; GWAS meta analysis) || id:ieu-a-1126	Triglycerides to total lipids ratio in very large HDL || id:ebi-a-GCST90093015	62	-0.0903614	0.0249436	0.000291618	0.0141753	-0.087889	0.0229982	0.000132614	-0.0716739	0.0410632	0.0860253	150.712	1.49653e-09	-0.00160805	0.00279773	0.567596	-0.0903614	0.0249436	0.000595203	-0.0781589	0.0205903	0.000353917
Breast cancer (Combined Oncoarray; iCOGS; GWAS meta analysis) || id:ieu-a-1126	Cholesterol levels in very large VLDL || id:ebi-a-GCST90093016	53	-0.0808738	0.0280373	0.00392029	0.0336605	-0.0891914	0.0279309	0.00140662	-0.0818801	0.0478614	0.0932001	128.806	1.85826e-08	7.77881e-05	0.0029832	0.979299	-0.0808738	0.0280373	0.00569228	NA	NA	NA
Breast cancer (Combined Oncoarray; iCOGS; GWAS meta analysis) || id:ieu-a-1126	Cholesterol to total lipids ratio in very large VLDL || id:ebi-a-GCST90093017	63	0.0567876	0.0304067	0.0618182	0.171956	0.0702918	0.0305876	0.0215588	0.0425924	0.0493613	0.391589	185.149	3.41545e-14	0.00111696	0.00304636	0.715145	0.0567876	0.0304067	0.0665466	0.0519342	0.0279969	0.0685113
Breast cancer (Combined Oncoarray; iCOGS; GWAS meta analysis) || id:ieu-a-1126	Cholesteryl ester levels in very large VLDL || id:ebi-a-GCST90093018	58	-0.0572108	0.0300223	0.0567012	0.16417	-0.0926037	0.0271743	0.000654977	-0.11702	0.0522083	0.0289809	168.015	6.99588e-13	0.00429331	0.00307837	0.168623	-0.0572108	0.0300223	0.0617491	-0.0603251	0.0268961	0.028953
Breast cancer (Combined Oncoarray; iCOGS; GWAS meta analysis) || id:ieu-a-1126	Cholesteryl esters to total lipids ratio in very large VLDL || id:ebi-a-GCST90093019	62	0.0535915	0.0290839	0.0653804	0.176953	0.0671358	0.0305837	0.0281531	0.055548	0.0455471	0.2274	171.019	2.26311e-12	-0.000161929	0.00288438	0.955417	0.0535915	0.0290839	0.0702412	0.0536295	0.0257034	0.041342
Breast cancer (Combined Oncoarray; iCOGS; GWAS meta analysis) || id:ieu-a-1126	Free cholesterol levels in very large VLDL || id:ebi-a-GCST90093020	56	-0.0746201	0.0269571	0.00563835	0.0393797	-0.0865168	0.0287274	0.00259839	-0.0630704	0.0437098	0.154815	128.945	7.10595e-08	-0.00090347	0.00267791	0.737139	-0.0746201	0.0269571	0.00766827	-0.0780652	0.0260916	0.00417174
Breast cancer (Combined Oncoarray; iCOGS; GWAS meta analysis) || id:ieu-a-1126	Free cholesterol to total lipids ratio in very large VLDL || id:ebi-a-GCST90093021	60	0.0728778	0.0319162	0.022406	0.0945611	0.0865309	0.0310889	0.00538022	0.0663634	0.0589527	0.264927	161.179	2.00036e-11	0.000432464	0.00327888	0.895525	0.0728778	0.0319162	0.0260234	0.059661	0.0301056	0.0522567
Breast cancer (Combined Oncoarray; iCOGS; GWAS meta analysis) || id:ieu-a-1126	Total lipid levels in very large VLDL || id:ebi-a-GCST90093022	58	-0.0790783	0.0262155	0.00255731	0.0276856	-0.0826484	0.028764	0.00406172	-0.0613579	0.0427406	0.156682	126.867	3.124e-07	-0.00141077	0.00267704	0.600282	-0.0790783	0.0262155	0.00381647	NA	NA	NA
Breast cancer (Combined Oncoarray; iCOGS; GWAS meta analysis) || id:ieu-a-1126	Concentration of very large VLDL particles || id:ebi-a-GCST90093023	61	-0.076581	0.0261505	0.00340631	0.0302918	-0.0857956	0.0277959	0.00202444	-0.0757383	0.0427329	0.0814968	135.988	7.93611e-08	-6.58538e-05	0.00262754	0.980089	-0.076581	0.0261505	0.00480855	NA	NA	NA
Breast cancer (Combined Oncoarray; iCOGS; GWAS meta analysis) || id:ieu-a-1126	Phospholipid levels in very large VLDL || id:ebi-a-GCST90093024	58	-0.0765053	0.0267127	0.00418329	0.0347213	-0.0849964	0.0272111	0.00178658	-0.0642196	0.0438272	0.148434	131.918	7.12404e-08	-0.00095702	0.00269411	0.723754	-0.0765053	0.0267127	0.00584566	NA	NA	NA
Breast cancer (Combined Oncoarray; iCOGS; GWAS meta analysis) || id:ieu-a-1126	Phospholipids to total lipids ratio in very large VLDL || id:ebi-a-GCST90093025	46	-0.0116568	0.0355394	0.742914	0.829532	-0.0277128	0.0363656	0.446024	-0.0664737	0.0672818	0.328559	130.2	3.24947e-10	0.00382584	0.00398589	0.342378	-0.0116568	0.0355394	0.744436	-0.0227635	0.0303284	0.457
Breast cancer (Combined Oncoarray; iCOGS; GWAS meta analysis) || id:ieu-a-1126	Triglyceride levels in very large VLDL || id:ebi-a-GCST90093026	69	-0.0631031	0.027119	0.0199708	0.0872408	-0.0842017	0.0282345	0.00286162	-0.0933362	0.0433456	0.0348979	167.978	1.97844e-10	0.00228761	0.00255615	0.374022	-0.0631031	0.027119	0.0229569	-0.0665702	0.0265018	0.0144236
Breast cancer (Combined Oncoarray; iCOGS; GWAS meta analysis) || id:ieu-a-1126	Triglycerides to total lipids ratio in very large VLDL || id:ebi-a-GCST90093027	57	-0.0594895	0.0305587	0.0515668	0.160502	-0.0485427	0.0310258	0.117679	-0.021827	0.050243	0.665677	163.24	2.01874e-12	-0.0029486	0.00312056	0.348846	-0.0594895	0.0305587	0.0565894	-0.0572396	0.0268938	0.0379749
Breast cancer (Combined Oncoarray; iCOGS; GWAS meta analysis) || id:ieu-a-1126	Cholesterol levels in very small VLDL || id:ebi-a-GCST90093028	58	0.034292	0.023438	0.143442	0.292763	0.0265012	0.0241741	0.272964	0.00885159	0.0358243	0.805747	123.016	9.38539e-07	0.0022118	0.00235368	0.351397	0.034292	0.023438	0.148935	0.0245105	0.0211958	0.252432
Breast cancer (Combined Oncoarray; iCOGS; GWAS meta analysis) || id:ieu-a-1126	Cholesterol to total lipids ratio in very small VLDL || id:ebi-a-GCST90093029	69	0.0540759	0.0219917	0.0139354	0.0667293	0.0230631	0.0233396	0.323077	0.0375608	0.0324124	0.250636	158.562	3.38968e-09	0.00159251	0.00228846	0.488906	0.0540759	0.0219917	0.0164858	0.0482873	0.0204017	0.0208385
Breast cancer (Combined Oncoarray; iCOGS; GWAS meta analysis) || id:ieu-a-1126	Cholesteryl ester levels in very small VLDL || id:ebi-a-GCST90093030	56	0.0414237	0.0245387	0.0913928	0.223106	0.0223532	0.0241797	0.355245	0.00922191	0.0368965	0.803582	130.653	4.25209e-08	0.00288562	0.00247543	0.248858	0.0414237	0.0245387	0.0970561	0.0284768	0.0213327	0.187618
Breast cancer (Combined Oncoarray; iCOGS; GWAS meta analysis) || id:ieu-a-1126	Cholesteryl esters to total lipids ratio in very small VLDL || id:ebi-a-GCST90093031	74	0.0530857	0.0212376	0.012433	0.0619165	0.0254391	0.0238295	0.285725	0.0377838	0.0309774	0.226551	159.068	2.43805e-08	0.00141654	0.00208076	0.498195	0.0530857	0.0212376	0.0146809	0.0477055	0.0196706	0.0178081
Breast cancer (Combined Oncoarray; iCOGS; GWAS meta analysis) || id:ieu-a-1126	Free cholesterol levels in very small VLDL || id:ebi-a-GCST90093032	60	0.0439021	0.0235995	0.0628433	0.171956	0.0285084	0.0242885	0.240498	-0.0352574	0.0365836	0.339172	129.042	3.85802e-07	0.00664093	0.00242654	0.00822188	0.0439021	0.0235995	0.0678297	0.0348605	0.0215045	0.110425
Breast cancer (Combined Oncoarray; iCOGS; GWAS meta analysis) || id:ieu-a-1126	Free cholesterol to total lipids ratio in very small VLDL || id:ebi-a-GCST90093033	50	0.0565512	0.0334063	0.0904874	0.223083	0.00907995	0.0270717	0.737321	0.0687053	0.0528691	0.199967	178.795	1.15133e-16	-0.0009969	0.00333982	0.766619	0.0565512	0.0334063	0.0968371	0.0429031	0.0275941	0.127001
Breast cancer (Combined Oncoarray; iCOGS; GWAS meta analysis) || id:ieu-a-1126	Total lipid levels in very small VLDL || id:ebi-a-GCST90093034	65	0.0406768	0.0231837	0.0793381	0.201583	0.0286444	0.0243878	0.24018	-0.0466058	0.0358731	0.198615	140.182	1.27633e-07	0.00731772	0.00238856	0.00321553	0.0406768	0.0231837	0.0841244	0.0327271	0.0212437	0.128433
Breast cancer (Combined Oncoarray; iCOGS; GWAS meta analysis) || id:ieu-a-1126	Concentration of very small VLDL particles || id:ebi-a-GCST90093035	63	0.0373582	0.0226018	0.098355	0.231042	0.0268434	0.0244833	0.272905	-0.0485585	0.0340747	0.159236	129.841	1.03012e-06	0.00727013	0.00226559	0.0021249	0.0373582	0.0226018	0.103411	0.028603	0.0205529	0.169075
Breast cancer (Combined Oncoarray; iCOGS; GWAS meta analysis) || id:ieu-a-1126	Phospholipid levels in very small VLDL || id:ebi-a-GCST90093036	69	0.0320707	0.0243215	0.187298	0.351854	0.0275997	0.0243508	0.257038	-0.0390675	0.0382814	0.311146	169.261	1.33275e-10	0.00579639	0.0024594	0.0213625	0.0320707	0.0243215	0.191722	0.0302347	0.0210152	0.155032
Breast cancer (Combined Oncoarray; iCOGS; GWAS meta analysis) || id:ieu-a-1126	Phospholipids to total lipids ratio in very small VLDL || id:ebi-a-GCST90093037	61	-0.0446663	0.0289789	0.123234	0.26917	-0.0109089	0.0312399	0.726941	-0.0152938	0.0500328	0.760927	138.926	3.34583e-08	-0.00209258	0.00289981	0.473374	-0.0446663	0.0289789	0.128492	-0.0377181	0.0263786	0.158027
Breast cancer (Combined Oncoarray; iCOGS; GWAS meta analysis) || id:ieu-a-1126	Triglyceride levels in very small VLDL || id:ebi-a-GCST90093038	70	-0.0313819	0.0241682	0.194123	0.360721	-0.0263247	0.027143	0.332119	-0.0325432	0.0381345	0.396444	181.843	4.18026e-12	9.89331e-05	0.00250062	0.968557	-0.0313819	0.0241682	0.198446	-0.0251282	0.0212966	0.242334
Breast cancer (Combined Oncoarray; iCOGS; GWAS meta analysis) || id:ieu-a-1126	Triglycerides to total lipids ratio in very small VLDL || id:ebi-a-GCST90093039	69	-0.0520128	0.0240986	0.0309021	0.122137	-0.00566732	0.0232081	0.807079	-0.0455915	0.0355838	0.204525	188.836	2.60662e-13	-0.000611925	0.00248013	0.805871	-0.0520128	0.0240986	0.0344357	-0.0437404	0.0219193	0.0501171
Breast cancer (Combined Oncoarray; iCOGS; GWAS meta analysis) || id:ieu-a-1126	Cholesterol levels in chylomicrons and extremely large VLDL || id:ebi-a-GCST90093040	60	-0.0534873	0.0245588	0.0294113	0.118272	-0.0790285	0.0258735	0.00225497	-0.0605515	0.0387423	0.123509	131.867	1.71494e-07	0.000615249	0.00259536	0.813448	-0.0534873	0.0245588	0.0334208	-0.0593992	0.023485	0.0141716
Breast cancer (Combined Oncoarray; iCOGS; GWAS meta analysis) || id:ieu-a-1126	Cholesterol to total lipids ratio in chylomicrons and extremely large VLDL || id:ebi-a-GCST90093041	28	0.0182467	0.0398154	0.646749	0.777126	0.0452874	0.035476	0.201756	-0.00649708	0.0620742	0.917444	80.8414	2.81383e-07	0.00223139	0.00425302	0.604265	0.0182467	0.0398154	0.650416	0.00548353	0.0297408	0.855205
Breast cancer (Combined Oncoarray; iCOGS; GWAS meta analysis) || id:ieu-a-1126	Cholesteryl ester levels in chylomicrons and extremely large VLDL || id:ebi-a-GCST90093042	62	-0.0616871	0.0245489	0.011977	0.0610109	-0.0794608	0.0266406	0.00285723	-0.0615437	0.0386933	0.116966	133.707	2.33476e-07	-1.19217e-05	0.0024727	0.996169	-0.0616871	0.0245489	0.0146361	-0.0674426	0.0234591	0.00558477
Breast cancer (Combined Oncoarray; iCOGS; GWAS meta analysis) || id:ieu-a-1126	Cholesteryl esters to total lipids ratio in chylomicrons and extremely large VLDL || id:ebi-a-GCST90093043	22	0.0195819	0.0399359	0.623897	0.761522	0.0483548	0.0378534	0.201453	-0.0326822	0.0720129	0.654832	56.0394	4.98008e-05	0.00493319	0.00564201	0.392297	0.0195819	0.0399359	0.628981	-0.00322219	0.0297821	0.914921
Breast cancer (Combined Oncoarray; iCOGS; GWAS meta analysis) || id:ieu-a-1126	Free cholesterol levels in chylomicrons and extremely large VLDL || id:ebi-a-GCST90093044	57	-0.0419076	0.0255626	0.101128	0.235335	-0.0730097	0.0265397	0.00594208	-0.0624554	0.0398643	0.122921	134.875	1.86706e-08	0.00185502	0.00275206	0.503104	-0.0419076	0.0255626	0.106734	-0.0443485	0.0237061	0.0668004
Breast cancer (Combined Oncoarray; iCOGS; GWAS meta analysis) || id:ieu-a-1126	Free cholesterol to total lipids ratio in chylomicrons and extremely large VLDL || id:ebi-a-GCST90093045	27	0.0304282	0.0391949	0.437554	0.612083	0.0546727	0.0348463	0.116655	-0.0341158	0.0584367	0.56458	70.6803	5.27904e-06	0.00603521	0.00412202	0.155618	0.0304282	0.0391949	0.444559	0.0129936	0.0319005	0.687244
Breast cancer (Combined Oncoarray; iCOGS; GWAS meta analysis) || id:ieu-a-1126	Total lipid levels in chylomicrons and extremely large VLDL || id:ebi-a-GCST90093046	56	-0.0525266	0.0250467	0.0359806	0.128386	-0.0650084	0.0260689	0.0126413	-0.0480799	0.038996	0.222938	118.109	1.66255e-06	-0.000383328	0.00256012	0.881535	-0.0525266	0.0250467	0.0405915	-0.0701318	0.0227027	0.00321937
Breast cancer (Combined Oncoarray; iCOGS; GWAS meta analysis) || id:ieu-a-1126	Concentration of chylomicrons and extremely large VLDL particles || id:ebi-a-GCST90093047	60	-0.0466978	0.0275607	0.0901969	0.223083	-0.0745095	0.0247715	0.00263082	-0.0660193	0.0429531	0.129729	156.567	8.91175e-11	0.00163776	0.00278157	0.558288	-0.0466978	0.0275607	0.0954699	-0.0481868	0.024217	0.0515949
Breast cancer (Combined Oncoarray; iCOGS; GWAS meta analysis) || id:ieu-a-1126	Phospholipid levels in chylomicrons and extremely large VLDL || id:ebi-a-GCST90093048	60	-0.0536275	0.026297	0.0414197	0.135704	-0.0752235	0.0253528	0.00300654	-0.0523013	0.0406297	0.203114	150.414	6.30138e-10	-0.000113906	0.0026436	0.96578	-0.0536275	0.026297	0.0459067	-0.0571977	0.024173	0.0213949
Breast cancer (Combined Oncoarray; iCOGS; GWAS meta analysis) || id:ieu-a-1126	Phospholipids to total lipids ratio in chylomicrons and extremely large VLDL || id:ebi-a-GCST90093049	37	-0.0438973	0.0229567	0.0558533	0.16417	-0.0139892	0.0284573	0.623013	-0.0264081	0.0371188	0.481521	58.7345	0.00974023	-0.00169232	0.00280666	0.550419	-0.0438973	0.0229567	0.0638367	NA	NA	NA
Breast cancer (Combined Oncoarray; iCOGS; GWAS meta analysis) || id:ieu-a-1126	Triglyceride levels in chylomicrons and extremely large VLDL || id:ebi-a-GCST90093050	56	-0.0518191	0.0252934	0.0404895	0.134425	-0.064505	0.0269322	0.0166163	-0.0549751	0.0389276	0.163616	116.552	2.57303e-06	0.000267057	0.00248711	0.914888	-0.0518191	0.0252934	0.0452733	-0.0581068	0.0241718	0.0196825
Breast cancer (Combined Oncoarray; iCOGS; GWAS meta analysis) || id:ieu-a-1126	Triglycerides to total lipids ratio in chylomicrons and extremely large VLDL || id:ebi-a-GCST90093051	20	-0.00739801	0.037543	0.843785	0.88912	-0.038849	0.0335903	0.247455	0.036978	0.0606518	0.549696	54.504	2.76772e-05	-0.00475981	0.00509864	0.362893	-0.00739801	0.037543	0.845878	0.0121808	0.027226	0.659927

## Sheet: ST3
	Supplementary Table 3. Influential metabolic traits in Breast Cancer.
	outcome	exposure	Number of SNPs	IVW_Beta	IVW_se	IVW_pval	IVW_q_value	Weighted_median_Beta	Weighted_median_se	Weighted_median_pval	MR_Egger_Beta	MR_Egger_se	MR_Egger_pval	Q	Q_pval	egger_intercept	se	pval	Raw_Causal.Estimate	Raw_Sd	Raw_P_value	Outlier-corrected_Causal.Estimate	Outlier-corrected_Sd	Outlier-corrected_P_value
1	Breast cancer (Combined Oncoarray; iCOGS; GWAS meta analysis) || id:ieu-a-1126	Acetate levels || id:ebi-a-GCST90092803	6	0.244433	0.0833148	0.00334785	0.0302918	0.32822	0.1005	0.00109124	0.335487	0.246348	0.2449	5.79651	0.326526	-0.00401459	0.0100871	0.710963	0.244433	0.0833148	0.0324873	NA	NA	NA
2	Breast cancer (Combined Oncoarray; iCOGS; GWAS meta analysis) || id:ieu-a-1126	HDL cholesterol levels || id:ebi-a-GCST90092822	72	0.0899868	0.0263341	0.000632876	0.0157586	0.0609679	0.0279393	0.0290981	0.0432498	0.0430148	0.318137	178.12	3.57414e-11	0.00345463	0.00252316	0.175324	0.0899868	0.0263341	0.00105104	0.0809778	0.0245861	0.00156246
3	Breast cancer (Combined Oncoarray; iCOGS; GWAS meta analysis) || id:ieu-a-1126	Cholesteryl ester levels in HDL || id:ebi-a-GCST90092823	76	0.0921235	0.0256772	0.000333547	0.0141753	0.0601645	0.0275522	0.0289874	0.0470402	0.0415909	0.261699	178.161	2.24058e-10	0.00322636	0.00234986	0.173898	0.0921235	0.0256772	0.000591818	0.0879707	0.0245845	0.00061461
4	Breast cancer (Combined Oncoarray; iCOGS; GWAS meta analysis) || id:ieu-a-1126	Average diameter for HDL particles || id:ebi-a-GCST90092828	81	0.075076	0.0214804	0.000473888	0.0147498	0.063501	0.0241605	0.00858136	0.0717505	0.0331978	0.0337003	156.513	6.93494e-07	0.000249641	0.00189164	0.895343	0.075076	0.0214804	0.000775773	NA	NA	NA
5	Breast cancer (Combined Oncoarray; iCOGS; GWAS meta analysis) || id:ieu-a-1126	Free cholesterol to total lipids ratio in IDL || id:ebi-a-GCST90092836	49	0.0923274	0.0301947	0.00223019	0.0252417	0.0818788	0.031966	0.0104242	0.105019	0.050609	0.0434763	102.531	7.88331e-06	-0.000856462	0.00272629	0.754798	0.0923274	0.0301947	0.00363998	0.0812918	0.0270013	0.00418454
6	Breast cancer (Combined Oncoarray; iCOGS; GWAS meta analysis) || id:ieu-a-1126	Cholesterol levels in large HDL || id:ebi-a-GCST90092844	94	0.0801015	0.0225149	0.000374095	0.0141753	0.0632782	0.0239539	0.0082498	0.0811166	0.0348938	0.0222899	209.064	6.50173e-11	-7.51596e-05	0.00196611	0.969589	0.0801015	0.0225149	0.000591035	0.0801545	0.020734	0.000207436
7	Breast cancer (Combined Oncoarray; iCOGS; GWAS meta analysis) || id:ieu-a-1126	Cholesterol to total lipids ratio in large HDL || id:ebi-a-GCST90092845	76	0.0825988	0.0239317	0.000557606	0.0154271	0.096301	0.0250542	0.000121187	0.0898861	0.0365888	0.0163684	172.42	1.22263e-09	-0.000566253	0.00214048	0.792096	0.0825988	0.0239317	0.000919308	0.0787081	0.0229855	0.0010085
8	Breast cancer (Combined Oncoarray; iCOGS; GWAS meta analysis) || id:ieu-a-1126	Cholesteryl ester levels in large HDL || id:ebi-a-GCST90092846	95	0.0867115	0.0221649	9.14922e-05	0.0141753	0.0665384	0.0242184	0.00600634	0.0798501	0.0346526	0.0234317	205.251	2.8835e-10	0.000494002	0.0019111	0.796599	0.0867115	0.0221649	0.000172878	0.0842937	0.0198631	5.28348e-05
9	Breast cancer (Combined Oncoarray; iCOGS; GWAS meta analysis) || id:ieu-a-1126	Cholesteryl esters to total lipids ratio in large HDL || id:ebi-a-GCST90092847	69	0.0904848	0.0255529	0.000398501	0.0141753	0.0890055	0.0275121	0.00121581	0.0881138	0.0407305	0.0340864	155.232	9.0233e-09	0.000170272	0.0022668	0.940347	0.0904848	0.0255529	0.000724638	0.0861222	0.024441	0.000772055
10	Breast cancer (Combined Oncoarray; iCOGS; GWAS meta analysis) || id:ieu-a-1126	Free cholesterol levels in large HDL || id:ebi-a-GCST90092848	81	0.0754787	0.0232876	0.00119046	0.0210384	0.0601967	0.024474	0.0139084	0.0632451	0.0356626	0.0800114	188.439	9.76667e-11	0.000976861	0.00214867	0.650619	0.0754787	0.0232876	0.00173613	0.0756259	0.0212007	0.000620697
11	Breast cancer (Combined Oncoarray; iCOGS; GWAS meta analysis) || id:ieu-a-1126	Total lipid levels in large HDL || id:ebi-a-GCST90092850	85	0.0776157	0.0239546	0.00119481	0.0210384	0.0604677	0.0232749	0.00937744	0.0678519	0.0368537	0.0691773	205.819	3.23203e-12	0.000753165	0.00215204	0.727242	0.0776157	0.0239546	0.00171299	0.0727309	0.0208886	0.000809829
12	Breast cancer (Combined Oncoarray; iCOGS; GWAS meta analysis) || id:ieu-a-1126	Concentration of large HDL particles || id:ebi-a-GCST90092851	87	0.0840692	0.0226962	0.000212141	0.0141753	0.0593898	0.0232035	0.0104817	0.0589636	0.0347175	0.0930936	191.961	4.61596e-10	0.00193395	0.002023	0.341791	0.0840692	0.0226962	0.000374148	0.0808015	0.0217624	0.000365355
13	Breast cancer (Combined Oncoarray; iCOGS; GWAS meta analysis) || id:ieu-a-1126	Phospholipid levels in large HDL || id:ebi-a-GCST90092852	75	0.0803172	0.0243657	0.00097959	0.0203265	0.0595659	0.0252182	0.0181754	0.0620563	0.0379684	0.106477	179.251	1.02587e-10	0.00145409	0.002312	0.531357	0.0803172	0.0243657	0.00150628	0.0744085	0.0226386	0.00156822
14	Breast cancer (Combined Oncoarray; iCOGS; GWAS meta analysis) || id:ieu-a-1126	Triglycerides to total lipids ratio in large HDL || id:ebi-a-GCST90092855	66	-0.0717622	0.0226506	0.00153374	0.0212118	-0.0710756	0.0229986	0.00199866	-0.0633931	0.0348659	0.0737141	146.665	3.01735e-08	-0.000743177	0.00234165	0.751993	-0.0717622	0.0226506	0.00233765	-0.0686122	0.0215169	0.00221241
15	Breast cancer (Combined Oncoarray; iCOGS; GWAS meta analysis) || id:ieu-a-1126	Cholesterol levels in large VLDL || id:ebi-a-GCST90092868	55	-0.0746104	0.0262602	0.00449441	0.0361002	-0.0848414	0.0279319	0.002386	-0.0972009	0.0448916	0.0348914	121.46	4.19103e-07	0.00170409	0.00273831	0.536403	-0.0746104	0.0262602	0.00632734	NA	NA	NA
16	Breast cancer (Combined Oncoarray; iCOGS; GWAS meta analysis) || id:ieu-a-1126	Free cholesterol levels in large VLDL || id:ebi-a-GCST90092872	54	-0.0830751	0.0264778	0.00170376	0.0212118	-0.0860752	0.0268687	0.00135747	-0.0756325	0.0446575	0.0963214	119.992	4.18891e-07	-0.000578947	0.00278341	0.836042	-0.0830751	0.0264778	0.00278109	NA	NA	NA
17	Breast cancer (Combined Oncoarray; iCOGS; GWAS meta analysis) || id:ieu-a-1126	Total lipid levels in large VLDL || id:ebi-a-GCST90092874	59	-0.0831205	0.0257876	0.00126737	0.0210384	-0.0856595	0.0276044	0.00191495	-0.0604499	0.0419258	0.154822	123.528	1.21717e-06	-0.00171989	0.00250085	0.494416	-0.0831205	0.0257876	0.00208168	NA	NA	NA
18	Breast cancer (Combined Oncoarray; iCOGS; GWAS meta analysis) || id:ieu-a-1126	Concentration of large VLDL particles || id:ebi-a-GCST90092875	59	-0.0809677	0.025691	0.00162379	0.0212118	-0.0843691	0.0281242	0.00270095	-0.0617457	0.0421753	0.148681	126.368	5.46788e-07	-0.00148895	0.00258195	0.566428	-0.0809677	0.025691	0.00256931	-0.0916412	0.0254282	0.000659428
19	Breast cancer (Combined Oncoarray; iCOGS; GWAS meta analysis) || id:ieu-a-1126	Phospholipid levels in large VLDL || id:ebi-a-GCST90092876	59	-0.0771094	0.0259422	0.00295524	0.0302918	-0.0839886	0.0270905	0.00193329	-0.0782044	0.0428482	0.0732197	131.647	1.19299e-07	8.48709e-05	0.00262964	0.974366	-0.0771094	0.0259422	0.0042975	NA	NA	NA
20	Breast cancer (Combined Oncoarray; iCOGS; GWAS meta analysis) || id:ieu-a-1126	Triglyceride levels in large VLDL || id:ebi-a-GCST90092878	59	-0.0726632	0.0267988	0.00669935	0.0427727	-0.0852508	0.0284034	0.00268716	-0.0547548	0.042892	0.20693	129.932	1.96538e-07	-0.00138648	0.00258244	0.593437	-0.0726632	0.0267988	0.00879953	NA	NA	NA
21	Breast cancer (Combined Oncoarray; iCOGS; GWAS meta analysis) || id:ieu-a-1126	Cholesterol to total lipids ratio in medium HDL || id:ebi-a-GCST90092893	78	0.0746654	0.0243014	0.00212294	0.025172	0.0731784	0.0247207	0.00307437	0.0802515	0.0392859	0.0445442	184.897	7.32855e-11	-0.000430499	0.00236943	0.856311	0.0746654	0.0243014	0.00293463	0.0790436	0.0232253	0.00106512
22	Breast cancer (Combined Oncoarray; iCOGS; GWAS meta analysis) || id:ieu-a-1126	Free cholesterol to total lipids ratio in medium HDL || id:ebi-a-GCST90092897	75	0.0795826	0.0238065	0.000829099	0.0187678	0.0590296	0.0256184	0.0212122	0.0576139	0.0371175	0.124938	176.47	2.37104e-10	0.00182082	0.00235576	0.442063	0.0795826	0.0238065	0.00130301	0.0809173	0.0220811	0.000470445
23	Breast cancer (Combined Oncoarray; iCOGS; GWAS meta analysis) || id:ieu-a-1126	Phospholipids to total lipids ratio in medium HDL || id:ebi-a-GCST90092901	74	-0.0879054	0.0296983	0.00307694	0.0302918	-0.0842586	0.0306703	0.00601001	-0.107075	0.0508725	0.0388019	203.181	3.27791e-14	0.00129261	0.00277732	0.643038	-0.0879054	0.0296983	0.00414725	-0.0887803	0.0279337	0.00219506
24	Breast cancer (Combined Oncoarray; iCOGS; GWAS meta analysis) || id:ieu-a-1126	Triglycerides to total lipids ratio in medium HDL || id:ebi-a-GCST90092903	67	-0.0625487	0.0227076	0.00587763	0.0395549	-0.0697432	0.0230419	0.00247153	-0.0685663	0.0361448	0.0622736	153.306	6.65232e-09	0.000536408	0.00249471	0.830426	-0.0625487	0.0227076	0.0075873	-0.0660183	0.0200939	0.00166572
25	Breast cancer (Combined Oncoarray; iCOGS; GWAS meta analysis) || id:ieu-a-1126	Triglyceride levels in medium VLDL || id:ebi-a-GCST90092926	57	-0.0731823	0.026036	0.00494162	0.0384519	-0.0829366	0.0276443	0.00269861	-0.0718973	0.0421269	0.0935218	125.832	2.75891e-07	-0.000100588	0.0025777	0.969014	-0.0731823	0.026036	0.00679709	NA	NA	NA
26	Breast cancer (Combined Oncoarray; iCOGS; GWAS meta analysis) || id:ieu-a-1126	Triglyceride levels in small HDL || id:ebi-a-GCST90092954	63	-0.0861356	0.02288	0.000166774	0.0141753	-0.0806397	0.0244083	0.000953906	-0.0474226	0.0377644	0.213996	132.319	5.18567e-07	-0.00325539	0.00253401	0.203762	-0.0861356	0.02288	0.000372943	-0.0823191	0.0216707	0.000337822
27	Breast cancer (Combined Oncoarray; iCOGS; GWAS meta analysis) || id:ieu-a-1126	Total triglycerides levels || id:ebi-a-GCST90092992	63	-0.0703728	0.0254519	0.00569344	0.0393797	-0.0825305	0.0269208	0.00217182	-0.0739382	0.0411758	0.0774998	136.599	1.54824e-07	0.00028055	0.00253413	0.912211	-0.0703728	0.0254519	0.00748939	-0.0657214	0.0248004	0.0102373
28	Breast cancer (Combined Oncoarray; iCOGS; GWAS meta analysis) || id:ieu-a-1126	Triglyceride levels in VLDL || id:ebi-a-GCST90093003	61	-0.0707072	0.0264355	0.00747948	0.0465598	-0.0801581	0.0273138	0.00333856	-0.0672573	0.0417064	0.11216	141.248	1.67646e-08	-0.000275056	0.00255738	0.914715	-0.0707072	0.0264355	0.00962441	-0.0827314	0.0264045	0.00269184
29	Breast cancer (Combined Oncoarray; iCOGS; GWAS meta analysis) || id:ieu-a-1126	Cholesteryl ester levels in very large HDL || id:ebi-a-GCST90093006	83	0.0650898	0.0233589	0.00532786	0.0393797	0.0651231	0.022847	0.0043665	0.0782765	0.035058	0.0283239	209.565	3.96612e-13	-0.00109912	0.00217102	0.614043	0.0650898	0.0233589	0.00661755	0.0693417	0.019655	0.000701211
30	Breast cancer (Combined Oncoarray; iCOGS; GWAS meta analysis) || id:ieu-a-1126	Free cholesterol to total lipids ratio in very large HDL || id:ebi-a-GCST90093009	75	-0.069252	0.0236278	0.00337915	0.0302918	-0.0571569	0.0240881	0.0176526	-0.0538285	0.0348335	0.126596	162.394	1.43518e-08	-0.00127739	0.00211198	0.547165	-0.069252	0.0236278	0.00449249	-0.0663204	0.0230206	0.00520259
31	Breast cancer (Combined Oncoarray; iCOGS; GWAS meta analysis) || id:ieu-a-1126	Total lipid levels in very large HDL || id:ebi-a-GCST90093010	72	0.0708866	0.0225173	0.00164341	0.0212118	0.069963	0.0219518	0.00143694	0.0912722	0.0337345	0.00855653	154.762	3.63067e-08	-0.00162755	0.00200163	0.418911	0.0708866	0.0225173	0.00240341	0.0741732	0.0195617	0.000320151
32	Breast cancer (Combined Oncoarray; iCOGS; GWAS meta analysis) || id:ieu-a-1126	Concentration of very large HDL particles || id:ebi-a-GCST90093011	78	0.0657379	0.024128	0.00643902	0.0421925	0.0638092	0.0216151	0.00315652	0.0853549	0.0359174	0.0199997	200.321	6.30226e-13	-0.00161779	0.00218883	0.462115	0.0657379	0.024128	0.00796525	0.0735483	0.0194781	0.000322297
33	Breast cancer (Combined Oncoarray; iCOGS; GWAS meta analysis) || id:ieu-a-1126	Phospholipid levels in very large HDL || id:ebi-a-GCST90093012	68	0.0748942	0.0235882	0.00149804	0.0212118	0.0721389	0.0229702	0.00168632	0.0899302	0.0356492	0.014066	153.648	9.30717e-09	-0.00120089	0.00212625	0.57413	0.0748942	0.0235882	0.00226416	0.082162	0.0211044	0.000235907
34	Breast cancer (Combined Oncoarray; iCOGS; GWAS meta analysis) || id:ieu-a-1126	Phospholipids to total lipids ratio in very large HDL || id:ebi-a-GCST90093013	59	0.0654407	0.023598	0.00555175	0.0393797	0.0771899	0.0255002	0.00246968	0.0847007	0.0363215	0.023259	112.409	2.43367e-05	-0.00154258	0.00220428	0.486891	0.0654407	0.023598	0.00745403	0.0609004	0.0228218	0.00990423
35	Breast cancer (Combined Oncoarray; iCOGS; GWAS meta analysis) || id:ieu-a-1126	Triglycerides to total lipids ratio in very large HDL || id:ebi-a-GCST90093015	62	-0.0903614	0.0249436	0.000291618	0.0141753	-0.087889	0.0229982	0.000132614	-0.0716739	0.0410632	0.0860253	150.712	1.49653e-09	-0.00160805	0.00279773	0.567596	-0.0903614	0.0249436	0.000595203	-0.0781589	0.0205903	0.000353917
36	Breast cancer (Combined Oncoarray; iCOGS; GWAS meta analysis) || id:ieu-a-1126	Cholesterol levels in very large VLDL || id:ebi-a-GCST90093016	53	-0.0808738	0.0280373	0.00392029	0.0336605	-0.0891914	0.0279309	0.00140662	-0.0818801	0.0478614	0.0932001	128.806	1.85826e-08	7.77881e-05	0.0029832	0.979299	-0.0808738	0.0280373	0.00569228	NA	NA	NA
37	Breast cancer (Combined Oncoarray; iCOGS; GWAS meta analysis) || id:ieu-a-1126	Free cholesterol levels in very large VLDL || id:ebi-a-GCST90093020	56	-0.0746201	0.0269571	0.00563835	0.0393797	-0.0865168	0.0287274	0.00259839	-0.0630704	0.0437098	0.154815	128.945	7.10595e-08	-0.00090347	0.00267791	0.737139	-0.0746201	0.0269571	0.00766827	-0.0780652	0.0260916	0.00417174
38	Breast cancer (Combined Oncoarray; iCOGS; GWAS meta analysis) || id:ieu-a-1126	Total lipid levels in very large VLDL || id:ebi-a-GCST90093022	58	-0.0790783	0.0262155	0.00255731	0.0276856	-0.0826484	0.028764	0.00406172	-0.0613579	0.0427406	0.156682	126.867	3.124e-07	-0.00141077	0.00267704	0.600282	-0.0790783	0.0262155	0.00381647	NA	NA	NA
39	Breast cancer (Combined Oncoarray; iCOGS; GWAS meta analysis) || id:ieu-a-1126	Concentration of very large VLDL particles || id:ebi-a-GCST90093023	61	-0.076581	0.0261505	0.00340631	0.0302918	-0.0857956	0.0277959	0.00202444	-0.0757383	0.0427329	0.0814968	135.988	7.93611e-08	-6.58538e-05	0.00262754	0.980089	-0.076581	0.0261505	0.00480855	NA	NA	NA
40	Breast cancer (Combined Oncoarray; iCOGS; GWAS meta analysis) || id:ieu-a-1126	Phospholipid levels in very large VLDL || id:ebi-a-GCST90093024	58	-0.0765053	0.0267127	0.00418329	0.0347213	-0.0849964	0.0272111	0.00178658	-0.0642196	0.0438272	0.148434	131.918	7.12404e-08	-0.00095702	0.00269411	0.723754	-0.0765053	0.0267127	0.00584566	NA	NA	NA

## Sheet: ST4
Supplementary Table 4. The impact of 249 metabolic traits on ER+ Breast cancer (BCAC consortium ID:ieu-a-1127).
outcome	exposure	Number of SNPs	IVW_Beta	IVW_se	IVW_pval	IVW_q_value	Weighted_median_Beta	Weighted_median_se	Weighted_median_pval	MR_Egger_Beta	MR_Egger_se	MR_Egger_pval	Q	Q_pval	egger_intercept	se	pval	Raw_Causal.Estimate	Raw_Sd	Raw_P_value	Outlier-corrected_Causal.Estimate	Outlier-corrected_Sd	Outlier-corrected_P_value
ER+ Breast cancer (Combined Oncoarray; iCOGS; GWAS meta analysis) || id:ieu-a-1127	Acetate levels || id:ebi-a-GCST90092803	6	0.281577	0.0927099	0.00238801	0.0289155	0.350873	0.114075	0.00209933	0.39834	0.250143	0.186501	2.48914	0.77813	-0.0051452	0.0102376	0.64167	0.281577	0.0654132	0.00768194	NA	NA	NA
ER+ Breast cancer (Combined Oncoarray; iCOGS; GWAS meta analysis) || id:ieu-a-1127	Acetoacetate levels || id:ebi-a-GCST90092804	6	-0.0295302	0.183184	0.871931	0.956283	-0.0670583	0.141846	0.636388	-0.86975	0.399393	0.0949907	19.6267	0.00146819	0.0424852	0.0189798	0.0887753	-0.0295302	0.183184	0.878243	0.0376335	0.179651	0.847491
ER+ Breast cancer (Combined Oncoarray; iCOGS; GWAS meta analysis) || id:ieu-a-1127	Acetone levels || id:ebi-a-GCST90092805	8	0.130896	0.18136	0.470452	0.679651	0.052445	0.111091	0.636862	0.030607	0.411152	0.943079	36.0241	7.17384e-06	0.00559251	0.0201953	0.791133	0.130896	0.18136	0.493849	0.0217793	0.135912	0.877947
ER+ Breast cancer (Combined Oncoarray; iCOGS; GWAS meta analysis) || id:ieu-a-1127	Alanine levels || id:ebi-a-GCST90092806	25	0.073725	0.0634927	0.245578	0.474022	0.122894	0.0761824	0.10671	0.0598977	0.175212	0.735561	43.8923	0.00785287	0.000590581	0.00695206	0.933036	0.073725	0.0634927	0.256997	NA	NA	NA
ER+ Breast cancer (Combined Oncoarray; iCOGS; GWAS meta analysis) || id:ieu-a-1127	Albumin levels || id:ebi-a-GCST90092807	28	-0.0503247	0.0638512	0.430606	0.653785	-0.0685728	0.0571113	0.229873	-0.106374	0.10213	0.307208	76.5698	1.23633e-06	0.00354783	0.00501487	0.485573	-0.0503247	0.0638512	0.437471	-0.0898391	0.0478867	0.0733928
ER+ Breast cancer (Combined Oncoarray; iCOGS; GWAS meta analysis) || id:ieu-a-1127	Apolipoprotein A1 levels || id:ebi-a-GCST90092808	65	0.0358327	0.0300138	0.232528	0.457298	0.0533597	0.0352284	0.129854	0.0416099	0.0509978	0.417623	126.82	4.9349e-06	-0.000401253	0.00285178	0.888554	0.0358327	0.0300138	0.236934	0.0501243	0.0288071	0.0867422
ER+ Breast cancer (Combined Oncoarray; iCOGS; GWAS meta analysis) || id:ieu-a-1127	Apolipoprotein B levels || id:ebi-a-GCST90092809	52	0.0110932	0.0282805	0.69487	0.860809	0.00709499	0.0294405	0.80956	-0.0348236	0.0408908	0.398483	110.947	2.46594e-06	0.00442342	0.00287889	0.13072	0.0110932	0.0282805	0.696504	0.0017868	0.0264658	0.946442
ER+ Breast cancer (Combined Oncoarray; iCOGS; GWAS meta analysis) || id:ieu-a-1127	Ratio of apolipoprotein B to apolipoprotein A1 levels || id:ebi-a-GCST90092810	67	-0.0210289	0.0284559	0.459906	0.676458	0.00247761	0.0285581	0.930865	-0.00916299	0.041833	0.827307	160.498	7.68308e-10	-0.00113948	0.00292805	0.69843	-0.0210289	0.0284559	0.462526	-0.0243831	0.0264396	0.359879
ER+ Breast cancer (Combined Oncoarray; iCOGS; GWAS meta analysis) || id:ieu-a-1127	3-Hydroxybutyrate levels || id:ebi-a-GCST90092811	15	0.0417763	0.0922192	0.650541	0.830737	0.060062	0.104506	0.56548	0.190601	0.248855	0.457412	33.5867	0.00236922	-0.00700967	0.010849	0.529447	0.0417763	0.0922192	0.657483	NA	NA	NA
ER+ Breast cancer (Combined Oncoarray; iCOGS; GWAS meta analysis) || id:ieu-a-1127	Total cholines levels || id:ebi-a-GCST90092812	54	0.0356067	0.0310093	0.250862	0.476829	0.0682632	0.0378305	0.071161	0.0455237	0.0588102	0.44239	95.9313	0.000280177	-0.000664712	0.0033375	0.84291	0.0356067	0.0310093	0.256018	0.0264794	0.0280718	0.349903
ER+ Breast cancer (Combined Oncoarray; iCOGS; GWAS meta analysis) || id:ieu-a-1127	Citrate levels || id:ebi-a-GCST90092813	33	0.0482924	0.0462354	0.296259	0.508749	0.0142702	0.0496407	0.773753	0.0158489	0.0880734	0.858362	58.7086	0.00272901	0.00191699	0.00440728	0.666605	0.0482924	0.0462354	0.304086	0.0306984	0.0387565	0.434332
ER+ Breast cancer (Combined Oncoarray; iCOGS; GWAS meta analysis) || id:ieu-a-1127	Clinical LDL cholesterol levels || id:ebi-a-GCST90092814	45	0.0189478	0.0262199	0.469896	0.679651	0.00749844	0.0244186	0.758783	-0.00499415	0.0345228	0.885653	87.7931	9.69245e-05	0.00289342	0.00271954	0.293295	0.0189478	0.0262199	0.47372	0.00902987	0.0241057	0.709803
ER+ Breast cancer (Combined Oncoarray; iCOGS; GWAS meta analysis) || id:ieu-a-1127	Creatinine levels || id:ebi-a-GCST90092815	64	0.00145322	0.0452479	0.974379	0.992474	0.0112715	0.0536433	0.833574	-0.0129764	0.147355	0.930111	101.861	0.00140433	0.000474109	0.00460386	0.918311	0.00145322	0.0452479	0.97448	0.0192168	0.0365938	0.601422
ER+ Breast cancer (Combined Oncoarray; iCOGS; GWAS meta analysis) || id:ieu-a-1127	Docosahexaenoic acid levels || id:ebi-a-GCST90092816	42	0.018777	0.0345602	0.586915	0.785709	0.00196146	0.0258293	0.939467	-0.0222178	0.0495164	0.656073	116.544	3.61461e-09	0.00439806	0.0038186	0.256264	0.018777	0.0345602	0.589857	0.0134688	0.0271162	0.622256
ER+ Breast cancer (Combined Oncoarray; iCOGS; GWAS meta analysis) || id:ieu-a-1127	Ratio of docosahexaenoic acid to total fatty acid levels || id:ebi-a-GCST90092817	27	0.0256305	0.0438752	0.559108	0.777753	0.0025716	0.0277994	0.926296	-0.0304601	0.0605047	0.619067	93.5059	1.50535e-09	0.00641838	0.00484167	0.196941	0.0256305	0.0438752	0.564142	0.0226377	0.0317321	0.482775
ER+ Breast cancer (Combined Oncoarray; iCOGS; GWAS meta analysis) || id:ieu-a-1127	Glutamine levels || id:ebi-a-GCST90092818	32	0.00971479	0.0719533	0.8926	0.956283	0.0937576	0.0595524	0.115402	0.0332517	0.144612	0.819701	110.607	7.17182e-11	-0.00119571	0.00633883	0.851651	0.00971479	0.0719533	0.893473	0.0522206	0.0585558	0.379835
ER+ Breast cancer (Combined Oncoarray; iCOGS; GWAS meta analysis) || id:ieu-a-1127	Glucose levels || id:ebi-a-GCST90092819	23	0.0776942	0.0879293	0.376913	0.597812	-0.00566382	0.0703081	0.935794	-0.206895	0.209772	0.335221	83.0553	5.05818e-09	0.0139008	0.00935423	0.152127	0.0776942	0.0879293	0.386468	0.0190974	0.0500648	0.707333
ER+ Breast cancer (Combined Oncoarray; iCOGS; GWAS meta analysis) || id:ieu-a-1127	Glycine levels || id:ebi-a-GCST90092820	40	0.00200452	0.0201568	0.920784	0.964975	0.0013192	0.0147058	0.928521	-0.0156705	0.0233385	0.506	82.8536	5.35989e-05	0.00360934	0.00249632	0.156414	0.00200452	0.0201568	0.921293	-0.000557834	0.017871	0.975262
ER+ Breast cancer (Combined Oncoarray; iCOGS; GWAS meta analysis) || id:ieu-a-1127	Glycoprotein acetyls levels || id:ebi-a-GCST90092821	57	0.03803	0.0422459	0.368011	0.595031	0.0308969	0.0430074	0.472505	-0.0524793	0.0727278	0.473606	164.131	1.49388e-12	0.00620758	0.00408379	0.134226	0.03803	0.0422459	0.371866	0.0110429	0.0370207	0.766649
ER+ Breast cancer (Combined Oncoarray; iCOGS; GWAS meta analysis) || id:ieu-a-1127	HDL cholesterol levels || id:ebi-a-GCST90092822	72	0.0965137	0.0285419	0.000720962	0.0269626	0.0668219	0.0319277	0.0363565	0.0527509	0.0468009	0.263534	146.956	3.14106e-07	0.00322948	0.00274147	0.242782	0.0965137	0.0285419	0.00117549	NA	NA	NA
ER+ Breast cancer (Combined Oncoarray; iCOGS; GWAS meta analysis) || id:ieu-a-1127	Cholesteryl ester levels in HDL || id:ebi-a-GCST90092823	76	0.0968154	0.028447	0.000665625	0.0269626	0.0657076	0.0338582	0.0522979	0.0593398	0.0463631	0.204581	153.603	2.39597e-07	0.00267574	0.00261445	0.309433	0.0968154	0.028447	0.00107117	NA	NA	NA
ER+ Breast cancer (Combined Oncoarray; iCOGS; GWAS meta analysis) || id:ieu-a-1127	Free cholesterol levels in HDL || id:ebi-a-GCST90092824	68	0.0699762	0.0301864	0.020442	0.0942602	0.0652059	0.0315473	0.0387412	0.017314	0.0493712	0.726937	156.852	3.61766e-09	0.00398881	0.00296958	0.183801	0.0699762	0.0301864	0.023503	0.0748317	0.0283116	0.0102824
ER+ Breast cancer (Combined Oncoarray; iCOGS; GWAS meta analysis) || id:ieu-a-1127	Total lipid levels in HDL || id:ebi-a-GCST90092825	71	0.0584485	0.0294018	0.0468201	0.160948	0.0509405	0.0326054	0.11821	0.0239418	0.0497988	0.632201	150.677	7.62203e-08	0.00251171	0.00292266	0.393099	0.0584485	0.0294018	0.0507324	0.0694496	0.0282758	0.0165645
ER+ Breast cancer (Combined Oncoarray; iCOGS; GWAS meta analysis) || id:ieu-a-1127	Concentration of HDL particles || id:ebi-a-GCST90092826	62	0.0470956	0.0351623	0.180448	0.380776	0.0724408	0.0418936	0.0837804	0.0616105	0.0650242	0.347183	135.452	1.41716e-07	-0.000914225	0.00343406	0.790981	0.0470956	0.0351623	0.185417	0.0582824	0.0314915	0.0692155
ER+ Breast cancer (Combined Oncoarray; iCOGS; GWAS meta analysis) || id:ieu-a-1127	Phospholipid levels in HDL || id:ebi-a-GCST90092827	65	0.0500068	0.0311235	0.108116	0.259492	0.0505312	0.0326048	0.121187	0.0235683	0.0526527	0.655964	145.571	2.70386e-08	0.00194914	0.00312287	0.534783	0.0500068	0.0311235	0.113039	0.0618142	0.0299632	0.0432396
ER+ Breast cancer (Combined Oncoarray; iCOGS; GWAS meta analysis) || id:ieu-a-1127	Average diameter for HDL particles || id:ebi-a-GCST90092828	82	0.073824	0.0264175	0.00519789	0.0404461	0.0596149	0.0279337	0.0328302	0.0837973	0.0408869	0.0436914	168.437	4.32272e-08	-0.000742794	0.00231487	0.749138	0.073824	0.0264175	0.00648671	0.0761071	0.023814	0.00200446
ER+ Breast cancer (Combined Oncoarray; iCOGS; GWAS meta analysis) || id:ieu-a-1127	Triglyceride levels in HDL || id:ebi-a-GCST90092829	54	-0.0497681	0.0262512	0.0579809	0.189964	-0.0410406	0.0297175	0.167272	-0.038455	0.0403733	0.345258	113.829	2.46931e-06	-0.00111045	0.00299253	0.712088	-0.0497681	0.0262512	0.0634389	NA	NA	NA
ER+ Breast cancer (Combined Oncoarray; iCOGS; GWAS meta analysis) || id:ieu-a-1127	Histidine levels || id:ebi-a-GCST90092830	11	0.0319867	0.0668089	0.632096	0.828378	-0.00909522	0.0935397	0.922541	-0.0928651	0.175275	0.609053	9.78518	0.459538	0.00648418	0.00840155	0.460026	0.0319867	0.0660874	0.638806	NA	NA	NA
ER+ Breast cancer (Combined Oncoarray; iCOGS; GWAS meta analysis) || id:ieu-a-1127	Cholesterol levels in IDL || id:ebi-a-GCST90092831	58	0.0244354	0.0253444	0.334977	0.55238	0.00802601	0.0253599	0.751635	0.00828959	0.0345896	0.811472	110.998	2.45545e-05	0.00176616	0.00256103	0.493275	0.0244354	0.0253444	0.33905	0.0210607	0.0224937	0.353214
ER+ Breast cancer (Combined Oncoarray; iCOGS; GWAS meta analysis) || id:ieu-a-1127	Cholesterol to total lipids ratio in IDL || id:ebi-a-GCST90092832	73	0.026241	0.0220133	0.23324	0.457298	0.00983325	0.0251097	0.695345	0.0335448	0.0306408	0.277316	141.042	2.17303e-06	-0.000814057	0.00235983	0.731141	0.026241	0.0220133	0.237154	0.0222007	0.0208709	0.291062
ER+ Breast cancer (Combined Oncoarray; iCOGS; GWAS meta analysis) || id:ieu-a-1127	Cholesteryl ester levels in IDL || id:ebi-a-GCST90092833	57	0.0209535	0.0253	0.407557	0.634261	0.00771712	0.0240461	0.748263	0.00996994	0.0343542	0.772747	109.123	2.79418e-05	0.00123266	0.00258651	0.635555	0.0209535	0.0253	0.411073	0.0178478	0.0223711	0.428478
ER+ Breast cancer (Combined Oncoarray; iCOGS; GWAS meta analysis) || id:ieu-a-1127	Cholesteryl esters to total lipids ratio in IDL || id:ebi-a-GCST90092834	62	0.0240707	0.0220579	0.275164	0.493551	0.00866062	0.023799	0.715928	0.0198488	0.0302484	0.514209	110.802	0.000100907	0.000497631	0.0024175	0.837609	0.0240707	0.0220579	0.279456	NA	NA	NA
ER+ Breast cancer (Combined Oncoarray; iCOGS; GWAS meta analysis) || id:ieu-a-1127	Free cholesterol levels in IDL || id:ebi-a-GCST90092835	56	0.0327745	0.0269793	0.224442	0.450693	0.00918399	0.0270946	0.73464	0.0138523	0.0380361	0.71714	115.215	3.73042e-06	0.00194853	0.00274817	0.481357	0.0327745	0.0269793	0.229631	0.028501	0.0241838	0.243856
ER+ Breast cancer (Combined Oncoarray; iCOGS; GWAS meta analysis) || id:ieu-a-1127	Free cholesterol to total lipids ratio in IDL || id:ebi-a-GCST90092836	49	0.0996595	0.0350071	0.00441562	0.0379134	0.0735918	0.0377094	0.0509914	0.103751	0.0587316	0.0838011	97.227	3.43078e-05	-0.000275912	0.0031615	0.930826	0.0996595	0.0350071	0.00647861	0.0894824	0.0329364	0.00919685
ER+ Breast cancer (Combined Oncoarray; iCOGS; GWAS meta analysis) || id:ieu-a-1127	Total lipid levels in IDL || id:ebi-a-GCST90092837	55	0.019566	0.0260055	0.451822	0.669664	0.00878366	0.0265473	0.740744	0.0138033	0.0365902	0.707501	107.663	1.97826e-05	0.000613194	0.00271384	0.822109	0.019566	0.0260055	0.455089	0.0151926	0.0229567	0.511027
ER+ Breast cancer (Combined Oncoarray; iCOGS; GWAS meta analysis) || id:ieu-a-1127	Concentration of IDL particles || id:ebi-a-GCST90092838	46	0.000852747	0.0282398	0.97591	0.992474	0.00694624	0.0245358	0.777096	0.0114164	0.0391911	0.77219	104.543	1.21813e-06	-0.00122289	0.00311313	0.696351	0.000852747	0.0282398	0.976044	-0.00463026	0.0248511	0.85307
ER+ Breast cancer (Combined Oncoarray; iCOGS; GWAS meta analysis) || id:ieu-a-1127	Phospholipid levels in IDL || id:ebi-a-GCST90092839	57	0.0288565	0.0267487	0.280677	0.493551	0.0107227	0.0273749	0.695283	0.0124986	0.0380672	0.743909	118.186	2.43004e-06	0.0015924	0.00262199	0.546134	0.0288565	0.0267487	0.285302	0.0240566	0.0239914	0.32047
ER+ Breast cancer (Combined Oncoarray; iCOGS; GWAS meta analysis) || id:ieu-a-1127	Phospholipids to total lipids ratio in IDL || id:ebi-a-GCST90092840	44	-0.0127161	0.0279645	0.649308	0.830737	-0.00761053	0.0282334	0.787501	0.00475865	0.0415264	0.909314	90.8105	2.85162e-05	-0.00204924	0.00357625	0.56969	-0.0127161	0.0279645	0.651595	-0.00448793	0.0247766	0.857153
ER+ Breast cancer (Combined Oncoarray; iCOGS; GWAS meta analysis) || id:ieu-a-1127	Triglyceride levels in IDL || id:ebi-a-GCST90092841	63	-0.0171468	0.0233029	0.461839	0.676458	0.0415914	0.0283268	0.142032	-0.0107144	0.0357337	0.765318	108.69	0.000228859	-0.000587158	0.00245866	0.812052	-0.0171468	0.0233029	0.464614	NA	NA	NA
ER+ Breast cancer (Combined Oncoarray; iCOGS; GWAS meta analysis) || id:ieu-a-1127	Triglycerides to total lipids ratio in IDL || id:ebi-a-GCST90092842	72	-0.0346277	0.0225558	0.124734	0.284942	-0.0100049	0.0254638	0.69439	-0.0303037	0.0323625	0.352296	141.136	1.47975e-06	-0.000447805	0.00238771	0.851775	-0.0346277	0.0225558	0.129178	-0.0303241	0.0214198	0.161296
ER+ Breast cancer (Combined Oncoarray; iCOGS; GWAS meta analysis) || id:ieu-a-1127	Isoleucine levels || id:ebi-a-GCST90092843	8	-0.0170169	0.126121	0.892671	0.956283	0.000275545	0.105359	0.997913	0.290606	0.33077	0.413429	24.8545	0.000805199	-0.0156447	0.0155533	0.353302	-0.0170169	0.126121	0.896469	-0.0991749	0.047899	0.0931803
ER+ Breast cancer (Combined Oncoarray; iCOGS; GWAS meta analysis) || id:ieu-a-1127	Cholesterol levels in large HDL || id:ebi-a-GCST90092844	94	0.0820578	0.0266265	0.00205743	0.02747	0.0638233	0.0284154	0.0246987	0.0833047	0.0412883	0.0465425	204.678	2.25551e-10	-9.21647e-05	0.00232334	0.968443	0.0820578	0.0266265	0.0027069	0.0827526	0.0248348	0.00124704
ER+ Breast cancer (Combined Oncoarray; iCOGS; GWAS meta analysis) || id:ieu-a-1127	Cholesterol to total lipids ratio in large HDL || id:ebi-a-GCST90092845	76	0.0840046	0.0269926	0.00185739	0.02747	0.0795115	0.0303699	0.00884209	0.105715	0.041182	0.012278	153.87	2.23066e-07	-0.00168458	0.00240713	0.486229	0.0840046	0.0269926	0.00262808	0.0757178	0.025124	0.0035461
ER+ Breast cancer (Combined Oncoarray; iCOGS; GWAS meta analysis) || id:ieu-a-1127	Cholesteryl ester levels in large HDL || id:ebi-a-GCST90092846	95	0.0915549	0.0262953	0.000498074	0.0269626	0.0650382	0.0293124	0.0265004	0.0832	0.0411248	0.0459326	202.527	6.15246e-10	0.000600898	0.00226628	0.791482	0.0915549	0.0262953	0.0007575	0.0923096	0.0244952	0.000289712
ER+ Breast cancer (Combined Oncoarray; iCOGS; GWAS meta analysis) || id:ieu-a-1127	Cholesteryl esters to total lipids ratio in large HDL || id:ebi-a-GCST90092847	69	0.0939262	0.0289206	0.00116331	0.0269626	0.0800302	0.0317753	0.0117814	0.105377	0.0460996	0.025432	139.564	7.37049e-07	-0.000821445	0.00256413	0.749693	0.0939262	0.0289206	0.00180837	0.0934945	0.0268096	0.000873046
ER+ Breast cancer (Combined Oncoarray; iCOGS; GWAS meta analysis) || id:ieu-a-1127	Free cholesterol levels in large HDL || id:ebi-a-GCST90092848	81	0.0783863	0.0264426	0.00303277	0.0323719	0.0710098	0.0282115	0.011834	0.0678763	0.040535	0.0979843	170.015	1.90612e-08	0.000837454	0.00243789	0.732123	0.0783863	0.0264426	0.0039948	0.0790942	0.0242508	0.00164481
ER+ Breast cancer (Combined Oncoarray; iCOGS; GWAS meta analysis) || id:ieu-a-1127	Free cholesterol to total lipids ratio in large HDL || id:ebi-a-GCST90092849	62	0.0480985	0.0263673	0.0681258	0.206206	0.0565913	0.0259183	0.029003	0.0553365	0.0374411	0.144649	152.966	7.44705e-10	-0.000751896	0.00274041	0.78474	0.0480985	0.0263673	0.0730246	0.0521211	0.021138	0.0166517
ER+ Breast cancer (Combined Oncoarray; iCOGS; GWAS meta analysis) || id:ieu-a-1127	Total lipid levels in large HDL || id:ebi-a-GCST90092850	85	0.0789686	0.0273729	0.00391515	0.037495	0.0636543	0.0286609	0.0263548	0.0728302	0.042155	0.0877654	188.138	5.96878e-10	0.000472414	0.00245681	0.847987	0.0789686	0.0273729	0.00497341	0.0828237	0.0261828	0.00217995
ER+ Breast cancer (Combined Oncoarray; iCOGS; GWAS meta analysis) || id:ieu-a-1127	Concentration of large HDL particles || id:ebi-a-GCST90092851	87	0.0880358	0.0261547	0.000762768	0.0269626	0.0609558	0.0289231	0.0350729	0.0589487	0.0400233	0.144483	178.433	1.96599e-08	0.00223559	0.00232765	0.339555	0.0880358	0.0261547	0.00114191	NA	NA	NA
ER+ Breast cancer (Combined Oncoarray; iCOGS; GWAS meta analysis) || id:ieu-a-1127	Phospholipid levels in large HDL || id:ebi-a-GCST90092852	75	0.0868917	0.0272126	0.00140768	0.0269626	0.0711445	0.0304319	0.0193964	0.0649699	0.0423963	0.129736	156.624	7.18162e-08	0.00174309	0.00257832	0.501142	0.0868917	0.0272126	0.00206797	NA	NA	NA
ER+ Breast cancer (Combined Oncoarray; iCOGS; GWAS meta analysis) || id:ieu-a-1127	Phospholipids to total lipids ratio in large HDL || id:ebi-a-GCST90092853	72	-0.0641574	0.0302569	0.0339706	0.13643	-0.109089	0.0349048	0.00177603	-0.122531	0.0531117	0.0240152	138.063	3.28161e-06	0.00361303	0.00270877	0.186585	-0.0641574	0.0302569	0.0374655	-0.0695493	0.0292234	0.0200447
ER+ Breast cancer (Combined Oncoarray; iCOGS; GWAS meta analysis) || id:ieu-a-1127	Triglyceride levels in large HDL || id:ebi-a-GCST90092854	50	-0.00216802	0.0222409	0.922346	0.964975	-0.00251863	0.025005	0.919769	-0.0148822	0.0312462	0.636029	85.4391	0.00097925	0.00152707	0.00261745	0.562343	-0.00216802	0.0222409	0.922744	NA	NA	NA
ER+ Breast cancer (Combined Oncoarray; iCOGS; GWAS meta analysis) || id:ieu-a-1127	Triglycerides to total lipids ratio in large HDL || id:ebi-a-GCST90092855	66	-0.081443	0.0254664	0.00138355	0.0269626	-0.0705822	0.0279948	0.0116935	-0.0551856	0.0390008	0.16192	130.242	2.89047e-06	-0.00233029	0.00261836	0.376809	-0.081443	0.0254664	0.00213859	-0.078225	0.024446	0.00214003
ER+ Breast cancer (Combined Oncoarray; iCOGS; GWAS meta analysis) || id:ieu-a-1127	Cholesterol levels in large LDL || id:ebi-a-GCST90092856	48	0.021138	0.0266644	0.427928	0.653707	0.00767238	0.0251272	0.760106	-0.00368987	0.0360622	0.918948	94.0069	5.61247e-05	0.00277694	0.00271716	0.312124	0.021138	0.0266644	0.431912	0.0116489	0.0246714	0.639044
ER+ Breast cancer (Combined Oncoarray; iCOGS; GWAS meta analysis) || id:ieu-a-1127	Cholesterol to total lipids ratio in large LDL || id:ebi-a-GCST90092857	56	0.0423114	0.0249538	0.0899638	0.233344	0.0101256	0.0287823	0.724988	0.0244534	0.0370674	0.512249	87.542	0.00343902	0.0017171	0.00262403	0.515649	0.0423114	0.0249538	0.0956184	NA	NA	NA
ER+ Breast cancer (Combined Oncoarray; iCOGS; GWAS meta analysis) || id:ieu-a-1127	Cholesteryl ester levels in large LDL || id:ebi-a-GCST90092858	48	0.0189555	0.0263677	0.472208	0.679651	0.00768659	0.0256419	0.764355	-0.00833843	0.0364496	0.820065	89.1749	0.000200477	0.00296196	0.00273646	0.284714	0.0189555	0.0263677	0.475767	0.00938428	0.0242296	0.700316
ER+ Breast cancer (Combined Oncoarray; iCOGS; GWAS meta analysis) || id:ieu-a-1127	Cholesteryl esters to total lipids ratio in large LDL || id:ebi-a-GCST90092859	33	0.00382695	0.0332811	0.908454	0.960457	0.0233374	0.043804	0.594193	-0.0230556	0.0647744	0.724299	48.7739	0.029154	0.00206011	0.00423988	0.630462	0.00382695	0.0332811	0.909173	NA	NA	NA
ER+ Breast cancer (Combined Oncoarray; iCOGS; GWAS meta analysis) || id:ieu-a-1127	Free cholesterol levels in large LDL || id:ebi-a-GCST90092860	56	0.0292347	0.0258218	0.257561	0.479685	0.00803188	0.0240603	0.738513	-0.000310848	0.0339402	0.992726	112.388	8.09547e-06	0.0033433	0.0025159	0.189479	0.0292347	0.0258218	0.262473	0.0246053	0.0230063	0.28969
ER+ Breast cancer (Combined Oncoarray; iCOGS; GWAS meta analysis) || id:ieu-a-1127	Free cholesterol to total lipids ratio in large LDL || id:ebi-a-GCST90092861	78	0.0502169	0.0278725	0.0715978	0.206206	0.0227644	0.0293633	0.438182	0.0447332	0.040834	0.276762	194.861	3.48438e-12	0.000467342	0.0025291	0.853889	0.0502169	0.0278725	0.0755121	0.0487403	0.0240391	0.0462585
ER+ Breast cancer (Combined Oncoarray; iCOGS; GWAS meta analysis) || id:ieu-a-1127	Total lipid levels in large LDL || id:ebi-a-GCST90092862	46	0.0131617	0.0271279	0.627554	0.826778	0.00754617	0.0255763	0.767959	-0.00128719	0.0376776	0.972901	91.9781	4.54356e-05	0.00160628	0.00288232	0.580156	0.0131617	0.0271279	0.629908	0.00326271	0.0249914	0.896724
ER+ Breast cancer (Combined Oncoarray; iCOGS; GWAS meta analysis) || id:ieu-a-1127	Concentration of large LDL particles || id:ebi-a-GCST90092863	51	0.0125075	0.0268099	0.640841	0.830737	0.0072355	0.0265317	0.785075	-0.0226303	0.0374139	0.548062	100.804	2.783e-05	0.00353156	0.00264414	0.187846	0.0125075	0.0268099	0.642867	0.00432974	0.02484	0.862344
ER+ Breast cancer (Combined Oncoarray; iCOGS; GWAS meta analysis) || id:ieu-a-1127	Phospholipid levels in large LDL || id:ebi-a-GCST90092864	46	0.0154571	0.0273522	0.571996	0.77829	0.00841196	0.0241362	0.72745	0.00180711	0.0368529	0.961113	93.6868	2.83233e-05	0.00156131	0.00279795	0.579661	0.0154571	0.0273522	0.574803	0.0047114	0.0253129	0.853201
ER+ Breast cancer (Combined Oncoarray; iCOGS; GWAS meta analysis) || id:ieu-a-1127	Phospholipids to total lipids ratio in large LDL || id:ebi-a-GCST90092865	40	0.013356	0.0264886	0.61411	0.817719	-0.00589228	0.0330597	0.858541	-0.0282269	0.0432178	0.517605	62.1467	0.0106417	0.0040523	0.00333979	0.232488	0.013356	0.0264886	0.616947	NA	NA	NA
ER+ Breast cancer (Combined Oncoarray; iCOGS; GWAS meta analysis) || id:ieu-a-1127	Triglyceride levels in large LDL || id:ebi-a-GCST90092866	64	-0.0298404	0.0279039	0.284891	0.496069	0.0373058	0.0310312	0.229284	-0.0130056	0.0441862	0.769484	142.329	4.52735e-08	-0.00135897	0.00275448	0.623497	-0.0298404	0.0279039	0.288972	-0.0260014	0.0266242	0.332559
ER+ Breast cancer (Combined Oncoarray; iCOGS; GWAS meta analysis) || id:ieu-a-1127	Triglycerides to total lipids ratio in large LDL || id:ebi-a-GCST90092867	66	-0.0365262	0.0251288	0.146067	0.324083	-0.00907212	0.0274979	0.74146	-0.0114712	0.0358124	0.749774	135.878	6.33203e-07	-0.00246861	0.00251338	0.329704	-0.0365262	0.0251288	0.150879	-0.031105	0.0238502	0.196843
ER+ Breast cancer (Combined Oncoarray; iCOGS; GWAS meta analysis) || id:ieu-a-1127	Cholesterol levels in large VLDL || id:ebi-a-GCST90092868	55	-0.0886434	0.031323	0.0046551	0.0386373	-0.0894546	0.0322675	0.00556654	-0.113519	0.0535427	0.0386918	121.271	4.42933e-07	0.00187596	0.0032641	0.567909	-0.0886434	0.031323	0.00652332	NA	NA	NA
ER+ Breast cancer (Combined Oncoarray; iCOGS; GWAS meta analysis) || id:ieu-a-1127	Cholesterol to total lipids ratio in large VLDL || id:ebi-a-GCST90092869	55	0.0197155	0.0320663	0.538664	0.762087	0.0216095	0.0335224	0.519167	0.0298376	0.0531679	0.577029	129.925	3.35677e-08	-0.000884868	0.00368854	0.811336	0.0197155	0.0320663	0.541246	0.011603	0.0291349	0.692075
ER+ Breast cancer (Combined Oncoarray; iCOGS; GWAS meta analysis) || id:ieu-a-1127	Cholesteryl ester levels in large VLDL || id:ebi-a-GCST90092870	59	-0.0622261	0.0359387	0.0833714	0.222963	-0.0868132	0.0340851	0.0108668	-0.138843	0.0618697	0.0287241	168.901	9.0301e-13	0.00544827	0.00360098	0.135806	-0.0622261	0.0359387	0.0886879	-0.0696672	0.0338277	0.0440274
ER+ Breast cancer (Combined Oncoarray; iCOGS; GWAS meta analysis) || id:ieu-a-1127	Cholesteryl esters to total lipids ratio in large VLDL || id:ebi-a-GCST90092871	59	0.0539911	0.0336287	0.108382	0.259492	0.0373132	0.0322828	0.247754	0.0173453	0.0552695	0.754795	157.113	4.47958e-11	0.00292567	0.00349639	0.406217	0.0539911	0.0336287	0.113814	0.0357936	0.03152	0.260967
ER+ Breast cancer (Combined Oncoarray; iCOGS; GWAS meta analysis) || id:ieu-a-1127	Free cholesterol levels in large VLDL || id:ebi-a-GCST90092872	54	-0.10073	0.0301453	0.000833311	0.0269626	-0.11362	0.0315092	0.000311035	-0.0905609	0.0508505	0.0807665	109.558	8.10971e-06	-0.000791037	0.00316991	0.803922	-0.10073	0.0301453	0.00153292	NA	NA	NA
ER+ Breast cancer (Combined Oncoarray; iCOGS; GWAS meta analysis) || id:ieu-a-1127	Free cholesterol to total lipids ratio in large VLDL || id:ebi-a-GCST90092873	42	-0.0188732	0.0346986	0.586497	0.785709	-0.0514737	0.0348965	0.140202	-0.087005	0.0569661	0.134553	93.4341	5.72034e-06	0.00576207	0.00385372	0.142712	-0.0188732	0.0346986	0.589443	-0.0385134	0.0318665	0.233919
ER+ Breast cancer (Combined Oncoarray; iCOGS; GWAS meta analysis) || id:ieu-a-1127	Total lipid levels in large VLDL || id:ebi-a-GCST90092874	59	-0.0975457	0.0298205	0.0010713	0.0269626	-0.109457	0.0336886	0.00115779	-0.0698858	0.048479	0.154896	116.474	8.36151e-06	-0.00209862	0.00289276	0.471129	-0.0975457	0.0298205	0.00180621	NA	NA	NA
ER+ Breast cancer (Combined Oncoarray; iCOGS; GWAS meta analysis) || id:ieu-a-1127	Concentration of large VLDL particles || id:ebi-a-GCST90092875	59	-0.0936391	0.0291675	0.00132553	0.0269626	-0.108643	0.0325449	0.000843056	-0.0727165	0.0479088	0.134589	114.791	1.30649e-05	-0.00162115	0.00293436	0.582785	-0.0936391	0.0291675	0.0021623	-0.0990061	0.0280022	0.000815634
ER+ Breast cancer (Combined Oncoarray; iCOGS; GWAS meta analysis) || id:ieu-a-1127	Phospholipid levels in large VLDL || id:ebi-a-GCST90092876	59	-0.0919772	0.0297885	0.00201728	0.02747	-0.110694	0.0323529	0.000622911	-0.0833251	0.0491933	0.0957558	122.257	1.73376e-06	-0.000670971	0.00302128	0.825044	-0.0919772	0.0297885	0.0030928	NA	NA	NA
ER+ Breast cancer (Combined Oncoarray; iCOGS; GWAS meta analysis) || id:ieu-a-1127	Phospholipids to total lipids ratio in large VLDL || id:ebi-a-GCST90092877	67	-0.0604085	0.0296861	0.0418601	0.153282	-0.0695886	0.0344612	0.0434527	-0.0705871	0.0488181	0.153004	157.775	1.75293e-09	0.000811501	0.00307678	0.792807	-0.0604085	0.0296861	0.0458802	-0.0650119	0.0284215	0.0254348
ER+ Breast cancer (Combined Oncoarray; iCOGS; GWAS meta analysis) || id:ieu-a-1127	Triglyceride levels in large VLDL || id:ebi-a-GCST90092878	59	-0.0868694	0.0310336	0.00512283	0.0404461	-0.104893	0.0345684	0.00241033	-0.06561	0.0496894	0.191979	122.934	1.43642e-06	-0.0016452	0.00299141	0.584486	-0.0868694	0.0310336	0.00694485	NA	NA	NA
ER+ Breast cancer (Combined Oncoarray; iCOGS; GWAS meta analysis) || id:ieu-a-1127	Triglycerides to total lipids ratio in large VLDL || id:ebi-a-GCST90092879	51	-0.0117002	0.0316142	0.711312	0.869755	-0.00902464	0.0346071	0.794267	0.0515141	0.0502408	0.310237	111.5	1.38175e-06	-0.00554168	0.00345705	0.11536	-0.0117002	0.0316142	0.712876	0.00465614	0.0299009	0.876894
ER+ Breast cancer (Combined Oncoarray; iCOGS; GWAS meta analysis) || id:ieu-a-1127	Linoleic acid levels || id:ebi-a-GCST90092880	46	0.00477969	0.0361582	0.894836	0.956283	0.000345643	0.0390808	0.992943	-0.0398948	0.0736905	0.590974	105.533	9.03782e-07	0.00309445	0.00443942	0.489445	0.00477969	0.0361582	0.895425	0.00190956	0.0308825	0.950982
ER+ Breast cancer (Combined Oncoarray; iCOGS; GWAS meta analysis) || id:ieu-a-1127	Ratio of linoleic acid to total fatty acids || id:ebi-a-GCST90092881	39	0.0741173	0.041893	0.0768594	0.215034	0.00286977	0.0383724	0.940384	0.0201813	0.0633808	0.751962	88.2239	7.17248e-06	0.00393957	0.00348378	0.265402	0.0741173	0.041893	0.0848851	0.0638186	0.0387509	0.108048
ER+ Breast cancer (Combined Oncoarray; iCOGS; GWAS meta analysis) || id:ieu-a-1127	Lactate levels || id:ebi-a-GCST90092882	10	0.181771	0.0818273	0.0263237	0.117046	0.271597	0.0981488	0.00565415	0.292649	0.265863	0.303019	11.0507	0.272253	-0.00428719	0.00973035	0.671166	0.181771	0.0818273	0.0534416	NA	NA	NA
ER+ Breast cancer (Combined Oncoarray; iCOGS; GWAS meta analysis) || id:ieu-a-1127	LDL cholesterol levels || id:ebi-a-GCST90092883	44	0.0122801	0.0271108	0.650577	0.830737	0.00731028	0.0246183	0.766509	-0.00780263	0.0371429	0.834628	86.0127	0.000107536	0.00228324	0.00287226	0.431125	0.0122801	0.0271108	0.652854	0.00231529	0.0247814	0.926007
ER+ Breast cancer (Combined Oncoarray; iCOGS; GWAS meta analysis) || id:ieu-a-1127	Cholesteryl ester levels in LDL || id:ebi-a-GCST90092884	44	0.00923001	0.0279356	0.741095	0.877331	0.00728379	0.0275564	0.791531	-0.0200411	0.039399	0.613645	86.27	0.00010029	0.0030837	0.00293059	0.298702	0.00923001	0.0279356	0.7427	-0.00105074	0.0255105	0.967341
ER+ Breast cancer (Combined Oncoarray; iCOGS; GWAS meta analysis) || id:ieu-a-1127	Free cholesterol levels in LDL || id:ebi-a-GCST90092885	47	0.0245629	0.0264501	0.35307	0.575895	0.00760759	0.0227832	0.738446	-0.00328845	0.0343406	0.924136	100.572	6.04473e-06	0.00360297	0.00285922	0.21412	0.0245629	0.0264501	0.357918	0.0157011	0.0246805	0.527886
ER+ Breast cancer (Combined Oncoarray; iCOGS; GWAS meta analysis) || id:ieu-a-1127	Total lipid levels in LDL || id:ebi-a-GCST90092886	46	0.0088112	0.0269209	0.743441	0.877331	0.0072025	0.0264542	0.78542	-0.0152181	0.0372047	0.684496	89.8551	8.09702e-05	0.00261661	0.00279217	0.35381	0.0088112	0.0269209	0.744959	-0.00100635	0.0246865	0.967668
ER+ Breast cancer (Combined Oncoarray; iCOGS; GWAS meta analysis) || id:ieu-a-1127	Concentration of LDL particles || id:ebi-a-GCST90092887	51	0.0113805	0.0279986	0.684399	0.856358	0.00677437	0.0288794	0.814539	-0.0318887	0.0398735	0.427718	105.893	6.85815e-06	0.00418714	0.00278011	0.13846	0.0113805	0.0279986	0.686133	0.00244543	0.0260799	0.925677
ER+ Breast cancer (Combined Oncoarray; iCOGS; GWAS meta analysis) || id:ieu-a-1127	Phospholipid levels in LDL || id:ebi-a-GCST90092888	47	0.00757875	0.0267061	0.776576	0.89522	0.00808409	0.0244767	0.741191	-0.000277159	0.0357501	0.993849	98.1784	1.19806e-05	0.000909889	0.00271828	0.739384	0.00757875	0.0267061	0.77785	-0.00184238	0.0247183	0.940915
ER+ Breast cancer (Combined Oncoarray; iCOGS; GWAS meta analysis) || id:ieu-a-1127	Average diameter for LDL particles || id:ebi-a-GCST90092889	34	0.0438133	0.0387457	0.258143	0.479685	0.00984385	0.0501404	0.844355	0.0204509	0.0690165	0.768901	47.7179	0.0469086	0.00149976	0.00364463	0.683451	0.0438133	0.0387457	0.266295	NA	NA	NA
ER+ Breast cancer (Combined Oncoarray; iCOGS; GWAS meta analysis) || id:ieu-a-1127	Triglyceride levels in LDL || id:ebi-a-GCST90092890	68	-0.0410906	0.0280803	0.143378	0.321632	-0.00118734	0.0334816	0.971711	-0.0222664	0.0457702	0.628237	149.551	3.05687e-08	-0.00145166	0.00277809	0.603044	-0.0410906	0.0280803	0.148054	-0.037167	0.0268833	0.171468
ER+ Breast cancer (Combined Oncoarray; iCOGS; GWAS meta analysis) || id:ieu-a-1127	Leucine levels || id:ebi-a-GCST90092891	14	-0.0141794	0.0970901	0.883887	0.956283	0.145108	0.0859228	0.0912534	0.244218	0.199633	0.244682	40.0002	0.000138223	-0.0137243	0.00937972	0.169112	-0.0141794	0.0970901	0.886127	-0.120152	0.0891714	0.204941
ER+ Breast cancer (Combined Oncoarray; iCOGS; GWAS meta analysis) || id:ieu-a-1127	Cholesterol levels in medium HDL || id:ebi-a-GCST90092892	73	0.057198	0.0322795	0.0764009	0.215034	0.0602443	0.0368436	0.102021	0.0600309	0.0554295	0.282466	168.526	1.03613e-09	-0.000188131	0.00298161	0.949867	0.057198	0.0322795	0.0806317	0.0684639	0.0315846	0.0335408
ER+ Breast cancer (Combined Oncoarray; iCOGS; GWAS meta analysis) || id:ieu-a-1127	Cholesterol to total lipids ratio in medium HDL || id:ebi-a-GCST90092893	78	0.0844499	0.026439	0.00140245	0.0269626	0.0730003	0.0305269	0.0167869	0.0791179	0.042769	0.0682166	153.73	4.85993e-07	0.000410849	0.00258008	0.873903	0.0844499	0.026439	0.00203287	0.0860133	0.0242446	0.000674237
ER+ Breast cancer (Combined Oncoarray; iCOGS; GWAS meta analysis) || id:ieu-a-1127	Cholesteryl ester levels in medium HDL || id:ebi-a-GCST90092894	73	0.0583291	0.0321112	0.0692976	0.206206	0.0589293	0.0375846	0.116902	0.0618106	0.0552761	0.267244	165.029	2.89867e-09	-0.000233435	0.00300593	0.938318	0.0583291	0.0321112	0.07346	0.0695438	0.0313848	0.0299092
ER+ Breast cancer (Combined Oncoarray; iCOGS; GWAS meta analysis) || id:ieu-a-1127	Cholesteryl esters to total lipids ratio in medium HDL || id:ebi-a-GCST90092895	71	0.0771934	0.028057	0.00593577	0.0434708	0.0814241	0.0300479	0.00673219	0.0696157	0.0462135	0.136531	150.623	7.73769e-08	0.000586845	0.00283234	0.836468	0.0771934	0.028057	0.00755095	0.0782967	0.0257175	0.00331333
ER+ Breast cancer (Combined Oncoarray; iCOGS; GWAS meta analysis) || id:ieu-a-1127	Free cholesterol levels in medium HDL || id:ebi-a-GCST90092896	71	0.053128	0.0292736	0.0695427	0.206206	0.0528149	0.0330321	0.109844	0.022597	0.0495968	0.650099	140.123	1.33967e-06	0.00211989	0.00277543	0.447586	0.053128	0.0292736	0.0738268	0.0656078	0.0280873	0.0224116
ER+ Breast cancer (Combined Oncoarray; iCOGS; GWAS meta analysis) || id:ieu-a-1127	Free cholesterol to total lipids ratio in medium HDL || id:ebi-a-GCST90092897	75	0.0819729	0.0272252	0.00260457	0.029479	0.065586	0.0279211	0.0188249	0.0634679	0.0425634	0.140234	162.233	1.50206e-08	0.00153338	0.00270237	0.57217	0.0819729	0.0272252	0.00356152	0.086294	0.025818	0.00131242
ER+ Breast cancer (Combined Oncoarray; iCOGS; GWAS meta analysis) || id:ieu-a-1127	Total lipid levels in medium HDL || id:ebi-a-GCST90092898	62	0.0236144	0.0308743	0.444356	0.666534	0.0573808	0.036148	0.112425	0.0908136	0.0530632	0.0921684	124.426	3.06107e-06	-0.00471724	0.0030468	0.126819	0.0236144	0.0308743	0.447305	0.0376939	0.0271977	0.171077
ER+ Breast cancer (Combined Oncoarray; iCOGS; GWAS meta analysis) || id:ieu-a-1127	Concentration of medium HDL particles || id:ebi-a-GCST90092899	67	0.0343431	0.0307932	0.264729	0.484688	0.0569774	0.0347423	0.101005	0.0625314	0.0529083	0.241558	138.739	4.26675e-07	-0.00191455	0.00291568	0.513731	0.0343431	0.0307932	0.268774	0.0479039	0.0297098	0.111721
ER+ Breast cancer (Combined Oncoarray; iCOGS; GWAS meta analysis) || id:ieu-a-1127	Phospholipid levels in medium HDL || id:ebi-a-GCST90092900	61	0.00368869	0.0327465	0.910313	0.960457	0.0451124	0.0333832	0.176583	0.110705	0.055874	0.0522193	137.655	4.86927e-08	-0.00757426	0.00326091	0.0236613	0.00368869	0.0327465	0.910689	0.0165425	0.0318281	0.605187
ER+ Breast cancer (Combined Oncoarray; iCOGS; GWAS meta analysis) || id:ieu-a-1127	Phospholipids to total lipids ratio in medium HDL || id:ebi-a-GCST90092901	74	-0.0865293	0.0331963	0.00914467	0.0555372	-0.0757616	0.0373162	0.0423299	-0.0992441	0.0569442	0.0856325	178.401	8.38086e-11	0.000856709	0.00310712	0.78355	-0.0865293	0.0331963	0.0110797	-0.099082	0.0302441	0.00162994
ER+ Breast cancer (Combined Oncoarray; iCOGS; GWAS meta analysis) || id:ieu-a-1127	Triglyceride levels in medium HDL || id:ebi-a-GCST90092902	51	-0.0398191	0.0241993	0.0998737	0.248686	-0.0473771	0.0294442	0.107606	-0.0630039	0.0388586	0.111358	88.2835	0.000680418	0.00232084	0.00303537	0.448178	-0.0398191	0.0241993	0.106147	NA	NA	NA
ER+ Breast cancer (Combined Oncoarray; iCOGS; GWAS meta analysis) || id:ieu-a-1127	Triglycerides to total lipids ratio in medium HDL || id:ebi-a-GCST90092903	67	-0.0707648	0.0261104	0.00672397	0.0460016	-0.072671	0.0280308	0.00952691	-0.0626533	0.0415799	0.136703	142.492	1.50367e-07	-0.000722848	0.00287014	0.801951	-0.0707648	0.0261104	0.00855984	-0.074835	0.0245807	0.00336339
ER+ Breast cancer (Combined Oncoarray; iCOGS; GWAS meta analysis) || id:ieu-a-1127	Cholesterol levels in medium LDL || id:ebi-a-GCST90092904	46	-0.00090066	0.0306146	0.97653	0.992474	0.00692928	0.0277823	0.803041	-0.0267691	0.0444026	0.549689	105.104	1.02868e-06	0.00250511	0.00310347	0.423895	-0.00090066	0.0306146	0.97666	-0.0117792	0.0284757	0.681133
ER+ Breast cancer (Combined Oncoarray; iCOGS; GWAS meta analysis) || id:ieu-a-1127	Cholesterol to total lipids ratio in medium LDL || id:ebi-a-GCST90092905	38	0.0524385	0.0484991	0.279597	0.493551	0.0176681	0.0399329	0.658168	0.0620887	0.0846589	0.468065	119.595	1.23878e-10	-0.000719747	0.00514083	0.889436	0.0524385	0.0484991	0.286594	0.0483242	0.0387386	0.221016
ER+ Breast cancer (Combined Oncoarray; iCOGS; GWAS meta analysis) || id:ieu-a-1127	Cholesteryl ester levels in medium LDL || id:ebi-a-GCST90092906	50	-0.011003	0.0314615	0.726542	0.869755	0.00533213	0.0311692	0.864169	-0.0487783	0.0480174	0.314795	113.366	5.16198e-07	0.00327956	0.00315127	0.303224	-0.011003	0.0314615	0.728041	-0.0220978	0.0293608	0.455348
ER+ Breast cancer (Combined Oncoarray; iCOGS; GWAS meta analysis) || id:ieu-a-1127	Cholesteryl esters to total lipids ratio in medium LDL || id:ebi-a-GCST90092907	40	-0.0339623	0.031533	0.281463	0.493551	-0.0364862	0.0386015	0.344557	-0.0860994	0.0543225	0.121262	63.4377	0.00797974	0.00413125	0.00351363	0.246997	-0.0339623	0.031533	0.28808	NA	NA	NA
ER+ Breast cancer (Combined Oncoarray; iCOGS; GWAS meta analysis) || id:ieu-a-1127	Free cholesterol levels in medium LDL || id:ebi-a-GCST90092908	48	0.0218672	0.0252669	0.386794	0.605734	0.00747119	0.0238843	0.754427	-0.00907382	0.032451	0.781026	93.0328	7.28754e-05	0.00377303	0.0025311	0.142874	0.0218672	0.0252669	0.39119	0.0127611	0.0233722	0.587708
ER+ Breast cancer (Combined Oncoarray; iCOGS; GWAS meta analysis) || id:ieu-a-1127	Free cholesterol to total lipids ratio in medium LDL || id:ebi-a-GCST90092909	71	0.0457065	0.0267221	0.0871846	0.228515	0.0381484	0.0277554	0.169301	0.0628661	0.0391632	0.113009	162.87	2.2869e-09	-0.001544	0.00256576	0.5493	0.0457065	0.0267221	0.0916135	0.0483874	0.0246248	0.0535029
ER+ Breast cancer (Combined Oncoarray; iCOGS; GWAS meta analysis) || id:ieu-a-1127	Total lipid levels in medium LDL || id:ebi-a-GCST90092910	48	-0.00438852	0.0303527	0.885039	0.956283	0.00649586	0.0291287	0.823532	-0.0351015	0.0443408	0.432639	111.076	4.18405e-07	0.00297673	0.00313002	0.346561	-0.00438852	0.0303527	0.885658	-0.0147493	0.0283292	0.605115
ER+ Breast cancer (Combined Oncoarray; iCOGS; GWAS meta analysis) || id:ieu-a-1127	Concentration of medium LDL particles || id:ebi-a-GCST90092911	47	0.00548487	0.0315427	0.861954	0.956283	0.00690056	0.0319031	0.828756	-0.0412894	0.0477924	0.392207	101.325	4.86275e-06	0.00411502	0.00317645	0.201762	0.00548487	0.0315427	0.862717	-0.00625363	0.0292898	0.831894
ER+ Breast cancer (Combined Oncoarray; iCOGS; GWAS meta analysis) || id:ieu-a-1127	Phospholipid levels in medium LDL || id:ebi-a-GCST90092912	46	-0.00992164	0.0283649	0.7265	0.869755	0.00610498	0.0266264	0.818649	-0.0166965	0.0402014	0.679925	102.806	2.04687e-06	0.000745753	0.00310246	0.811157	-0.00992164	0.0283649	0.728132	-0.019499	0.0262246	0.461108
ER+ Breast cancer (Combined Oncoarray; iCOGS; GWAS meta analysis) || id:ieu-a-1127	Phospholipids to total lipids ratio in medium LDL || id:ebi-a-GCST90092913	34	-0.0125719	0.0305831	0.681019	0.856358	0.0057792	0.0366104	0.87457	0.00705787	0.0492491	0.886944	57.3906	0.00532829	-0.0019048	0.00371886	0.612028	-0.0125719	0.0305831	0.683677	NA	NA	NA
ER+ Breast cancer (Combined Oncoarray; iCOGS; GWAS meta analysis) || id:ieu-a-1127	Triglyceride levels in medium LDL || id:ebi-a-GCST90092914	63	-0.0588141	0.0291323	0.0435015	0.154741	-0.0595725	0.0361506	0.0993742	-0.0258801	0.0490994	0.600038	135.164	2.32965e-07	-0.00250749	0.00300512	0.407308	-0.0588141	0.0291323	0.0478315	-0.0544928	0.0277941	0.054498
ER+ Breast cancer (Combined Oncoarray; iCOGS; GWAS meta analysis) || id:ieu-a-1127	Triglycerides to total lipids ratio in medium LDL || id:ebi-a-GCST90092915	61	-0.0288253	0.0217776	0.185628	0.385179	-0.00894905	0.0241884	0.711403	-0.0143437	0.0302514	0.637143	109.036	0.000112043	-0.00170155	0.00245551	0.491059	-0.0288253	0.0217776	0.19065	-0.0228078	0.0203614	0.267189
ER+ Breast cancer (Combined Oncoarray; iCOGS; GWAS meta analysis) || id:ieu-a-1127	Cholesterol levels in medium VLDL || id:ebi-a-GCST90092916	46	0.0272795	0.0308746	0.376934	0.597812	0.00909712	0.0318188	0.774951	-0.0504519	0.0440841	0.258626	99.5634	5.31119e-06	0.00717541	0.00303167	0.022407	0.0272795	0.0308746	0.38163	0.0155	0.0288654	0.593989
ER+ Breast cancer (Combined Oncoarray; iCOGS; GWAS meta analysis) || id:ieu-a-1127	Cholesterol to total lipids ratio in medium VLDL || id:ebi-a-GCST90092917	69	0.0719123	0.0302868	0.0175785	0.0841741	0.0279237	0.0292607	0.339928	0.0450861	0.045248	0.32263	180.587	3.77935e-12	0.00228787	0.00286081	0.426694	0.0719123	0.0302868	0.0204072	0.0679265	0.0272761	0.0153277
ER+ Breast cancer (Combined Oncoarray; iCOGS; GWAS meta analysis) || id:ieu-a-1127	Cholesteryl ester levels in medium VLDL || id:ebi-a-GCST90092918	45	0.0287784	0.0280871	0.305547	0.517559	0.00984078	0.0287962	0.732547	-0.0159869	0.0400727	0.691907	85.4787	0.000179812	0.00456234	0.00295555	0.130001	0.0287784	0.0280871	0.311147	0.016937	0.0258965	0.516578
ER+ Breast cancer (Combined Oncoarray; iCOGS; GWAS meta analysis) || id:ieu-a-1127	Cholesteryl esters to total lipids ratio in medium VLDL || id:ebi-a-GCST90092919	69	0.0745016	0.0305509	0.014744	0.0815834	0.0312917	0.0304808	0.304608	0.0477399	0.0455249	0.298105	181.574	2.75419e-12	0.0023237	0.00292407	0.429605	0.0745016	0.0305509	0.0173608	0.06696	0.026375	0.013567
ER+ Breast cancer (Combined Oncoarray; iCOGS; GWAS meta analysis) || id:ieu-a-1127	Free cholesterol levels in medium VLDL || id:ebi-a-GCST90092920	61	0.00885232	0.0309928	0.775165	0.89522	0.00529134	0.0348709	0.879391	-0.0799138	0.0489718	0.108041	131.548	2.85615e-07	0.00653056	0.00285051	0.0255515	0.00885232	0.0309928	0.776149	-0.00150359	0.0293542	0.959321
ER+ Breast cancer (Combined Oncoarray; iCOGS; GWAS meta analysis) || id:ieu-a-1127	Free cholesterol to total lipids ratio in medium VLDL || id:ebi-a-GCST90092921	64	0.0678627	0.0285426	0.0174259	0.0841741	0.0209817	0.0297327	0.480387	0.0506803	0.0444496	0.258599	146.051	1.52013e-08	0.00147172	0.00290634	0.614384	0.0678627	0.0285426	0.0204733	0.0639469	0.0274786	0.0232381
ER+ Breast cancer (Combined Oncoarray; iCOGS; GWAS meta analysis) || id:ieu-a-1127	Total lipid levels in medium VLDL || id:ebi-a-GCST90092922	56	-0.0433837	0.0368183	0.238669	0.464286	-0.0484338	0.0343827	0.158933	-0.111272	0.0628415	0.0822594	159.691	3.84847e-12	0.00496369	0.00373682	0.18966	-0.0433837	0.0368183	0.243742	-0.0512252	0.0346001	0.144553
ER+ Breast cancer (Combined Oncoarray; iCOGS; GWAS meta analysis) || id:ieu-a-1127	Concentration of medium VLDL particles || id:ebi-a-GCST90092923	58	-0.0121387	0.0341082	0.721925	0.869755	-0.0206974	0.0348066	0.552083	-0.121864	0.0567927	0.0362403	143.05	2.40505e-09	0.00787258	0.00332601	0.021416	-0.0121387	0.0341082	0.723239	-0.0223543	0.0319217	0.486649
ER+ Breast cancer (Combined Oncoarray; iCOGS; GWAS meta analysis) || id:ieu-a-1127	Phospholipid levels in medium VLDL || id:ebi-a-GCST90092924	61	-0.00250656	0.031333	0.936239	0.971348	-0.000155354	0.0349598	0.996454	-0.109255	0.0500531	0.0330432	133.13	1.81618e-07	0.00760132	0.00286042	0.0101155	-0.00250656	0.031333	0.936506	-0.0116696	0.0295922	0.694746
ER+ Breast cancer (Combined Oncoarray; iCOGS; GWAS meta analysis) || id:ieu-a-1127	Phospholipids to total lipids ratio in medium VLDL || id:ebi-a-GCST90092925	58	0.0285692	0.0322239	0.375303	0.597812	0.0132659	0.0304688	0.663277	0.0504871	0.049223	0.309452	166.796	1.05676e-12	-0.0019912	0.00336574	0.556494	0.0285692	0.0322239	0.379028	0.0255134	0.0300692	0.399843
ER+ Breast cancer (Combined Oncoarray; iCOGS; GWAS meta analysis) || id:ieu-a-1127	Triglyceride levels in medium VLDL || id:ebi-a-GCST90092926	57	-0.0909521	0.0309458	0.00329188	0.0327871	-0.101218	0.0325565	0.00187731	-0.0713897	0.049977	0.158817	125.302	3.21761e-07	-0.00153247	0.00306127	0.618649	-0.0909521	0.0309458	0.00477468	-0.0959749	0.029872	0.00219866
ER+ Breast cancer (Combined Oncoarray; iCOGS; GWAS meta analysis) || id:ieu-a-1127	Triglycerides to total lipids ratio in medium VLDL || id:ebi-a-GCST90092927	73	-0.0610031	0.0296215	0.0394542	0.146628	-0.0227946	0.0293887	0.437971	-0.0389486	0.0444068	0.383398	186.09	4.80617e-12	-0.00184578	0.00276024	0.505853	-0.0610031	0.0296215	0.0430713	-0.0563678	0.0267799	0.0389475
ER+ Breast cancer (Combined Oncoarray; iCOGS; GWAS meta analysis) || id:ieu-a-1127	Monounsaturated fatty acid levels || id:ebi-a-GCST90092928	63	-0.0692036	0.0313977	0.0275177	0.118136	-0.101304	0.0354645	0.00428345	-0.104774	0.0521934	0.0491414	130.609	8.33494e-07	0.00250376	0.00293112	0.396336	-0.0692036	0.0313977	0.0312391	-0.0642997	0.0301565	0.0370251
ER+ Breast cancer (Combined Oncoarray; iCOGS; GWAS meta analysis) || id:ieu-a-1127	Ratio of monounsaturated fatty acids to total fatty acids || id:ebi-a-GCST90092929	61	-0.0502224	0.0302235	0.0965723	0.242894	-0.0354544	0.0320484	0.268606	-0.0481495	0.0467186	0.306922	139.379	2.92563e-08	-0.000174188	0.00297539	0.953514	-0.0502224	0.0302235	0.101789	-0.0615838	0.0262711	0.0225784
ER+ Breast cancer (Combined Oncoarray; iCOGS; GWAS meta analysis) || id:ieu-a-1127	Total cholesterol minus HDL-C levels || id:ebi-a-GCST90092930	46	0.0166605	0.027613	0.546271	0.768483	0.00778715	0.0286089	0.785473	-0.0208125	0.0392212	0.598333	88.4597	0.000117682	0.00380084	0.0028487	0.188992	0.0166605	0.027613	0.5493	0.00611957	0.025367	0.810489
ER+ Breast cancer (Combined Oncoarray; iCOGS; GWAS meta analysis) || id:ieu-a-1127	Omega-3 fatty acid levels || id:ebi-a-GCST90092931	49	-0.0145735	0.0312785	0.641267	0.830737	-0.0017774	0.0223392	0.936584	0.00610409	0.0445699	0.891651	162.049	2.74991e-14	-0.00257351	0.00392856	0.515611	-0.0145735	0.0312785	0.643375	-0.0206204	0.0258095	0.428519
ER+ Breast cancer (Combined Oncoarray; iCOGS; GWAS meta analysis) || id:ieu-a-1127	Ratio of omega-3 fatty acids to total fatty acids || id:ebi-a-GCST90092932	35	-0.0082011	0.0310967	0.791989	0.897764	-0.00247289	0.0204717	0.903853	0.00428768	0.0403235	0.915963	114.057	1.40854e-10	-0.00188647	0.00381245	0.624006	-0.0082011	0.0310967	0.793581	-0.00924937	0.0223178	0.681501
ER+ Breast cancer (Combined Oncoarray; iCOGS; GWAS meta analysis) || id:ieu-a-1127	Omega-6 fatty acid levels || id:ebi-a-GCST90092933	58	0.0153664	0.0355196	0.665293	0.840904	0.000935886	0.0411059	0.981836	-0.0602403	0.0669772	0.372283	142.19	3.14293e-09	0.00509968	0.00383991	0.189542	0.0153664	0.0355196	0.666926	0.0125659	0.031911	0.695268
ER+ Breast cancer (Combined Oncoarray; iCOGS; GWAS meta analysis) || id:ieu-a-1127	Ratio of omega-6 fatty acids to omega-3 fatty acids || id:ebi-a-GCST90092934	31	0.0171351	0.0301698	0.570065	0.77829	0.00425018	0.021316	0.841959	0.000282045	0.0414791	0.994621	90.6603	5.2137e-08	0.00259828	0.00433452	0.553535	0.0171351	0.0301698	0.574292	0.0179914	0.0258807	0.492681
ER+ Breast cancer (Combined Oncoarray; iCOGS; GWAS meta analysis) || id:ieu-a-1127	Ratio of omega-6 fatty acids to total fatty acids || id:ebi-a-GCST90092935	50	0.0969428	0.0364907	0.00789231	0.0511591	0.109564	0.0419318	0.00897727	0.0639455	0.062579	0.311981	98.0357	4.02458e-05	0.002196	0.00337297	0.518114	0.0969428	0.0364907	0.0106227	0.103781	0.035146	0.00486216
ER+ Breast cancer (Combined Oncoarray; iCOGS; GWAS meta analysis) || id:ieu-a-1127	Phenylalanine levels || id:ebi-a-GCST90092936	5	0.221291	0.12302	0.0720478	0.206206	0.173567	0.124521	0.163355	0.247142	0.36572	0.547616	6.2653	0.180192	-0.00117205	0.0152818	0.943694	0.221291	0.12302	0.14644	NA	NA	NA
ER+ Breast cancer (Combined Oncoarray; iCOGS; GWAS meta analysis) || id:ieu-a-1127	Phosphatidylcholine levels || id:ebi-a-GCST90092937	53	0.0346417	0.0320442	0.27967	0.493551	0.0630693	0.0361015	0.0806378	0.0628924	0.0580638	0.283831	108.253	7.86319e-06	-0.00204868	0.00350151	0.56107	0.0346417	0.0320442	0.284658	0.0272336	0.0293721	0.358195
ER+ Breast cancer (Combined Oncoarray; iCOGS; GWAS meta analysis) || id:ieu-a-1127	Phosphoglycerides levels || id:ebi-a-GCST90092938	50	0.0337489	0.0324997	0.299066	0.510051	0.0664416	0.0374726	0.076217	0.0432207	0.0612147	0.483569	97.4626	4.6925e-05	-0.000663152	0.00361757	0.855324	0.0337489	0.0324997	0.304163	0.0325444	0.0277906	0.247479
ER+ Breast cancer (Combined Oncoarray; iCOGS; GWAS meta analysis) || id:ieu-a-1127	Polyunsaturated fatty acid levels || id:ebi-a-GCST90092939	60	0.00954079	0.0319655	0.765343	0.890516	-0.00417984	0.0341149	0.902485	-0.0672719	0.0610226	0.274837	141.689	9.33148e-09	0.00546776	0.00371367	0.146337	0.00954079	0.0319655	0.766392	0.00797992	0.0286086	0.781305
ER+ Breast cancer (Combined Oncoarray; iCOGS; GWAS meta analysis) || id:ieu-a-1127	Ratio of polyunsaturated fatty acids to monounsaturated fatty acids || id:ebi-a-GCST90092940	53	0.0574909	0.034345	0.0941457	0.241673	0.041587	0.0355715	0.242359	0.0458436	0.0550308	0.408699	128.315	2.16353e-08	0.000933261	0.00342527	0.786366	0.0574909	0.034345	0.100151	0.0644329	0.0306313	0.0404744
ER+ Breast cancer (Combined Oncoarray; iCOGS; GWAS meta analysis) || id:ieu-a-1127	Ratio of polyunsaturated fatty acids to total fatty acids || id:ebi-a-GCST90092941	45	0.0644649	0.0418082	0.123093	0.283798	0.0780505	0.0427933	0.0681678	0.0650396	0.0738271	0.383231	107.186	3.4357e-07	-3.83799e-05	0.00404168	0.992467	0.0644649	0.0418082	0.130255	0.0801395	0.03855	0.0436319
ER+ Breast cancer (Combined Oncoarray; iCOGS; GWAS meta analysis) || id:ieu-a-1127	Pyruvate levels || id:ebi-a-GCST90092942	20	-0.0158429	0.0731468	0.828528	0.929294	0.00226874	0.0757015	0.976091	-0.2539	0.152007	0.112153	52.6415	5.30084e-05	0.0128878	0.00732118	0.0953297	-0.0158429	0.0731468	0.830836	0.0223536	0.0618079	0.72206
ER+ Breast cancer (Combined Oncoarray; iCOGS; GWAS meta analysis) || id:ieu-a-1127	Remnant cholesterol (non-HDL, non-LDL -cholesterol) || id:ebi-a-GCST90092943	48	0.0254771	0.0291311	0.381809	0.601712	0.00810319	0.0324738	0.802951	-0.0460694	0.0431028	0.290725	95.2859	3.97007e-05	0.00633979	0.00290166	0.0340292	0.0254771	0.0291311	0.386257	0.0145922	0.0270475	0.592143
ER+ Breast cancer (Combined Oncoarray; iCOGS; GWAS meta analysis) || id:ieu-a-1127	Cholesterol levels in small HDL || id:ebi-a-GCST90092944	42	0.000841939	0.0451283	0.985115	0.997129	-0.106676	0.0432694	0.0136861	-0.0602434	0.0867361	0.491346	118.09	2.14458e-09	0.00404096	0.00489292	0.413772	0.000841939	0.0451283	0.985206	-0.00773042	0.0382623	0.840938
ER+ Breast cancer (Combined Oncoarray; iCOGS; GWAS meta analysis) || id:ieu-a-1127	Cholesterol to total lipids ratio in small HDL || id:ebi-a-GCST90092945	61	0.0240784	0.0230079	0.295317	0.508749	0.0113077	0.0306614	0.712281	0.0171198	0.0337247	0.613604	99.6088	0.000999648	0.000689008	0.00242486	0.777295	0.0240784	0.0230079	0.299515	0.028277	0.0212879	0.18919
ER+ Breast cancer (Combined Oncoarray; iCOGS; GWAS meta analysis) || id:ieu-a-1127	Cholesteryl ester levels in small HDL || id:ebi-a-GCST90092946	47	-0.0118584	0.0382805	0.75673	0.884628	-0.0412548	0.0436627	0.344734	-0.0250929	0.0682915	0.715015	115.847	5.98254e-08	0.000966431	0.0041099	0.815161	-0.0118584	0.0382805	0.758129	-0.0249684	0.0293861	0.400216
ER+ Breast cancer (Combined Oncoarray; iCOGS; GWAS meta analysis) || id:ieu-a-1127	Cholesteryl esters to total lipids ratio in small HDL || id:ebi-a-GCST90092947	53	0.0135225	0.0233645	0.56275	0.77829	0.0142907	0.0294134	0.627068	0.0196072	0.0339861	0.566532	87.9494	0.00135565	-0.000661095	0.00265939	0.804677	0.0135225	0.0233645	0.565248	0.0176596	0.0214102	0.413313
ER+ Breast cancer (Combined Oncoarray; iCOGS; GWAS meta analysis) || id:ieu-a-1127	Free cholesterol levels in small HDL || id:ebi-a-GCST90092948	47	0.00320452	0.0389352	0.934405	0.971348	-0.0664083	0.0456435	0.145687	-0.0899013	0.0806227	0.270733	103.306	2.72931e-06	0.00562498	0.00427531	0.194942	0.00320452	0.0389352	0.934762	-0.0109315	0.0354629	0.759314
ER+ Breast cancer (Combined Oncoarray; iCOGS; GWAS meta analysis) || id:ieu-a-1127	Free cholesterol to total lipids ratio in small HDL || id:ebi-a-GCST90092949	73	0.0250119	0.0182075	0.16953	0.363905	0.0121832	0.0205055	0.552415	-0.00427889	0.0249248	0.864184	111.379	0.00201349	0.00357734	0.00210888	0.0942048	0.0250119	0.0182075	0.173792	0.0220261	0.0165259	0.18685
ER+ Breast cancer (Combined Oncoarray; iCOGS; GWAS meta analysis) || id:ieu-a-1127	Total lipid levels in small HDL || id:ebi-a-GCST90092950	46	-0.0261983	0.0447957	0.558655	0.777753	-0.0979518	0.0405171	0.0156257	-0.105353	0.0797969	0.193573	140.33	9.94038e-12	0.00527456	0.00441002	0.238087	-0.0261983	0.0447957	0.561576	-0.0225737	0.0360185	0.534231
ER+ Breast cancer (Combined Oncoarray; iCOGS; GWAS meta analysis) || id:ieu-a-1127	Concentration of small HDL particles || id:ebi-a-GCST90092951	44	-0.0147242	0.0442425	0.739279	0.877331	-0.106569	0.0430312	0.0132656	-0.0672271	0.0819406	0.416599	124.807	6.66527e-10	0.00348657	0.00457085	0.449855	-0.0147242	0.0442425	0.740897	-0.0227737	0.0363475	0.534425
ER+ Breast cancer (Combined Oncoarray; iCOGS; GWAS meta analysis) || id:ieu-a-1127	Phospholipid levels in small HDL || id:ebi-a-GCST90092952	52	-0.0171188	0.042806	0.689217	0.858076	-0.0917534	0.0395126	0.0202259	-0.0728717	0.0764607	0.345144	158.922	5.14711e-13	0.00366536	0.00416097	0.382591	-0.0171188	0.042806	0.690888	-0.0181581	0.036781	0.623738
ER+ Breast cancer (Combined Oncoarray; iCOGS; GWAS meta analysis) || id:ieu-a-1127	Phospholipids to total lipids ratio in small HDL || id:ebi-a-GCST90092953	57	0.0205708	0.0292535	0.481938	0.689669	-0.00890057	0.0283466	0.753528	0.0362129	0.0422792	0.395428	131.97	4.49362e-08	-0.00149663	0.00290272	0.608204	0.0205708	0.0292535	0.484851	0.0305001	0.026388	0.252839
ER+ Breast cancer (Combined Oncoarray; iCOGS; GWAS meta analysis) || id:ieu-a-1127	Triglyceride levels in small HDL || id:ebi-a-GCST90092954	63	-0.0983056	0.0268036	0.000244814	0.0269626	-0.0955598	0.0277394	0.000571242	-0.0495937	0.044152	0.265733	127.68	1.85855e-06	-0.00409613	0.00296271	0.171841	-0.0983056	0.0268036	0.000510242	NA	NA	NA
ER+ Breast cancer (Combined Oncoarray; iCOGS; GWAS meta analysis) || id:ieu-a-1127	Triglycerides to total lipids ratio in small HDL || id:ebi-a-GCST90092955	79	-0.0651489	0.0269445	0.0156105	0.0827025	-0.0705449	0.0290802	0.0152716	-0.076102	0.0434966	0.0841701	176.259	1.44815e-09	0.000864186	0.00268431	0.748371	-0.0651489	0.0269445	0.0179431	-0.0681418	0.0250679	0.00812492
ER+ Breast cancer (Combined Oncoarray; iCOGS; GWAS meta analysis) || id:ieu-a-1127	Cholesterol levels in small LDL || id:ebi-a-GCST90092956	51	0.0073838	0.0270514	0.784888	0.897764	0.00723064	0.0264017	0.784184	-0.0220963	0.0370754	0.55393	104.266	1.07933e-05	0.00306813	0.00264885	0.25236	0.0073838	0.0270514	0.786012	-0.00121354	0.0251284	0.961679
ER+ Breast cancer (Combined Oncoarray; iCOGS; GWAS meta analysis) || id:ieu-a-1127	Cholesterol to total lipids ratio in small LDL || id:ebi-a-GCST90092957	35	-0.0132092	0.0503879	0.793205	0.897764	-0.00690344	0.049791	0.889728	0.015135	0.100169	0.880821	88.9003	8.45195e-07	-0.00172697	0.00525065	0.744305	-0.0132092	0.0503879	0.794787	-0.035162	0.0441088	0.431231
ER+ Breast cancer (Combined Oncoarray; iCOGS; GWAS meta analysis) || id:ieu-a-1127	Cholesteryl ester levels in small LDL || id:ebi-a-GCST90092958	51	-0.00441093	0.030432	0.884755	0.956283	0.00655632	0.0304385	0.829459	-0.0430717	0.0453533	0.34693	115.915	3.76103e-07	0.00351733	0.00306725	0.25706	-0.00441093	0.030432	0.885338	-0.0139395	0.0284704	0.626591
ER+ Breast cancer (Combined Oncoarray; iCOGS; GWAS meta analysis) || id:ieu-a-1127	Cholesteryl esters to total lipids ratio in small LDL || id:ebi-a-GCST90092959	41	-0.0540072	0.0299825	0.071657	0.206206	-0.0801344	0.0326222	0.0140323	-0.100481	0.0467209	0.037758	85.735	3.54785e-05	0.00468968	0.00363631	0.204757	-0.0540072	0.0299825	0.0791989	-0.0637534	0.0260728	0.0190956
ER+ Breast cancer (Combined Oncoarray; iCOGS; GWAS meta analysis) || id:ieu-a-1127	Free cholesterol levels in small LDL || id:ebi-a-GCST90092960	50	0.014951	0.0221468	0.499622	0.71089	0.00650672	0.0200912	0.746044	-0.00678819	0.0276017	0.806782	92.2234	0.000184389	0.00308213	0.00236504	0.198722	0.014951	0.0221468	0.502795	0.00856987	0.0203384	0.67537
ER+ Breast cancer (Combined Oncoarray; iCOGS; GWAS meta analysis) || id:ieu-a-1127	Free cholesterol to total lipids ratio in small LDL || id:ebi-a-GCST90092961	67	0.03914	0.0214096	0.0675271	0.206206	0.00949139	0.0269225	0.72443	0.0183249	0.0292745	0.533528	113.459	0.000254579	0.00231161	0.0022189	0.301373	0.03914	0.0214096	0.0720469	0.0358187	0.0199819	0.0776975
ER+ Breast cancer (Combined Oncoarray; iCOGS; GWAS meta analysis) || id:ieu-a-1127	Total lipid levels in small LDL || id:ebi-a-GCST90092962	51	9.91516e-05	0.0262027	0.996981	0.997912	0.00645321	0.024771	0.794466	-0.0120761	0.0359125	0.738106	103.571	1.30812e-05	0.00134996	0.0026993	0.619231	9.91516e-05	0.0262027	0.996996	-0.00728083	0.0242459	0.765225
ER+ Breast cancer (Combined Oncoarray; iCOGS; GWAS meta analysis) || id:ieu-a-1127	Concentration of small LDL particles || id:ebi-a-GCST90092963	53	0.00428383	0.0276642	0.876939	0.956283	0.00703519	0.0302647	0.816184	-0.0412515	0.0410853	0.320097	103.076	3.19674e-05	0.00411907	0.00277347	0.143654	0.00428383	0.0276642	0.877538	-0.00424934	0.0256184	0.868915
ER+ Breast cancer (Combined Oncoarray; iCOGS; GWAS meta analysis) || id:ieu-a-1127	Phospholipid levels in small LDL || id:ebi-a-GCST90092964	47	0.0054955	0.0234811	0.814955	0.918207	0.00589011	0.019986	0.768214	-0.00720671	0.0298916	0.810577	96.3548	2.00134e-05	0.00179293	0.00258675	0.491797	0.0054955	0.0234811	0.815993	0.0005039	0.0215763	0.981471
ER+ Breast cancer (Combined Oncoarray; iCOGS; GWAS meta analysis) || id:ieu-a-1127	Phospholipids to total lipids ratio in small LDL || id:ebi-a-GCST90092965	42	0.0631844	0.0292076	0.0305193	0.128802	0.0932149	0.0327212	0.00438893	0.0999524	0.046469	0.0375757	78.3738	0.000393962	-0.00356444	0.00350476	0.315252	0.0631844	0.0292076	0.0364009	0.0737838	0.0248481	0.00502373
ER+ Breast cancer (Combined Oncoarray; iCOGS; GWAS meta analysis) || id:ieu-a-1127	Triglyceride levels in small LDL || id:ebi-a-GCST90092966	63	-0.0665853	0.0274906	0.0154304	0.0827025	-0.094224	0.0318816	0.00312225	-0.0499613	0.0450487	0.271762	119.415	1.64721e-05	-0.00129376	0.00276689	0.641745	-0.0665853	0.0274906	0.0183674	NA	NA	NA
ER+ Breast cancer (Combined Oncoarray; iCOGS; GWAS meta analysis) || id:ieu-a-1127	Triglycerides to total lipids ratio in small LDL || id:ebi-a-GCST90092967	63	-0.0437017	0.0220843	0.0478321	0.160948	-0.00982947	0.0259539	0.70489	-0.0321791	0.031326	0.308367	114.982	5.03219e-05	-0.00127062	0.00243551	0.603764	-0.0437017	0.0220843	0.0522782	-0.0387937	0.0207443	0.0662724
ER+ Breast cancer (Combined Oncoarray; iCOGS; GWAS meta analysis) || id:ieu-a-1127	Cholesterol levels in small VLDL || id:ebi-a-GCST90092968	62	-0.00593574	0.0297184	0.84169	0.939824	-0.00456426	0.032941	0.889799	-0.0925501	0.0501266	0.0697787	131.957	3.83327e-07	0.00637496	0.00301414	0.03859	-0.00593574	0.0297184	0.842354	-0.0172311	0.0280947	0.54198
ER+ Breast cancer (Combined Oncoarray; iCOGS; GWAS meta analysis) || id:ieu-a-1127	Cholesterol to total lipids ratio in small VLDL || id:ebi-a-GCST90092969	61	0.0478779	0.0286877	0.0951305	0.241709	0.0159568	0.0291438	0.584023	0.0288398	0.0407666	0.482081	151.436	7.4247e-10	0.00190516	0.00288498	0.511584	0.0478779	0.0286877	0.100341	0.0382212	0.0277582	0.173736
ER+ Breast cancer (Combined Oncoarray; iCOGS; GWAS meta analysis) || id:ieu-a-1127	Cholesteryl ester levels in small VLDL || id:ebi-a-GCST90092970	67	-0.0139188	0.0313405	0.65696	0.834607	-0.0223164	0.0339211	0.510608	-0.106359	0.0546342	0.0558893	163.892	2.71523e-10	0.00676522	0.00331175	0.0451323	-0.0139188	0.0313405	0.658412	-0.0248082	0.0300015	0.411319
ER+ Breast cancer (Combined Oncoarray; iCOGS; GWAS meta analysis) || id:ieu-a-1127	Cholesteryl esters to total lipids ratio in small VLDL || id:ebi-a-GCST90092971	62	0.0256444	0.0316518	0.417824	0.642211	0.013444	0.0320683	0.675048	0.0279843	0.0470627	0.554335	171.469	1.9501e-12	-0.000225552	0.0033342	0.946291	0.0256444	0.0316518	0.420974	0.0216867	0.0296638	0.467623
ER+ Breast cancer (Combined Oncoarray; iCOGS; GWAS meta analysis) || id:ieu-a-1127	Free cholesterol levels in small VLDL || id:ebi-a-GCST90092972	56	0.00149161	0.0307103	0.961262	0.992474	0.00623127	0.0325847	0.848343	-0.0634841	0.049247	0.20286	122.768	4.38869e-07	0.00517469	0.00309668	0.100499	0.00149161	0.0307103	0.961438	-0.0101472	0.0289535	0.727354
ER+ Breast cancer (Combined Oncoarray; iCOGS; GWAS meta analysis) || id:ieu-a-1127	Free cholesterol to total lipids ratio in small VLDL || id:ebi-a-GCST90092973	67	0.0524533	0.025886	0.0427322	0.154207	0.0106699	0.0267667	0.690167	0.0415099	0.0365826	0.260674	148.137	3.01346e-08	0.00108374	0.00254375	0.671487	0.0524533	0.025886	0.0467768	0.0485797	0.0230296	0.038886
ER+ Breast cancer (Combined Oncoarray; iCOGS; GWAS meta analysis) || id:ieu-a-1127	Total lipid levels in small VLDL || id:ebi-a-GCST90092974	64	-0.0575183	0.0328454	0.0799146	0.216291	-0.101844	0.0324313	0.00168772	-0.111166	0.0592291	0.0652427	171.916	4.82275e-12	0.00374681	0.00344454	0.280914	-0.0575183	0.0328454	0.0847819	-0.0650989	0.0309364	0.0394155
ER+ Breast cancer (Combined Oncoarray; iCOGS; GWAS meta analysis) || id:ieu-a-1127	Concentration of small VLDL particles || id:ebi-a-GCST90092975	61	-0.0571241	0.0330774	0.0841708	0.222963	-0.0840511	0.0324624	0.00962036	-0.116188	0.0588269	0.0529433	168.447	3.10922e-12	0.00420438	0.00346903	0.230354	-0.0571241	0.0330774	0.0893162	-0.0641545	0.0311229	0.0436871
ER+ Breast cancer (Combined Oncoarray; iCOGS; GWAS meta analysis) || id:ieu-a-1127	Phospholipid levels in small VLDL || id:ebi-a-GCST90092976	64	-0.0178392	0.0320731	0.578071	0.782281	-0.0167521	0.0339182	0.621378	-0.0893505	0.0557196	0.11389	155.995	7.53239e-10	0.00508599	0.00325835	0.123636	-0.0178392	0.0320731	0.580041	-0.0285892	0.0301932	0.347378
ER+ Breast cancer (Combined Oncoarray; iCOGS; GWAS meta analysis) || id:ieu-a-1127	Phospholipids to total lipids ratio in small VLDL || id:ebi-a-GCST90092977	67	0.0500595	0.0268124	0.0618978	0.200163	0.0158175	0.0268744	0.556149	0.0375799	0.0373976	0.318683	162.763	3.84363e-10	0.00127541	0.00264777	0.631642	0.0500595	0.0268124	0.0663401	0.0470569	0.0238094	0.0524914
ER+ Breast cancer (Combined Oncoarray; iCOGS; GWAS meta analysis) || id:ieu-a-1127	Triglyceride levels in small VLDL || id:ebi-a-GCST90092978	72	-0.0774551	0.0278995	0.00549951	0.0414963	-0.0800652	0.0303058	0.00824399	-0.069376	0.0440513	0.119791	153.217	5.60292e-08	-0.000626056	0.00262973	0.812524	-0.0774551	0.0278995	0.00702659	-0.0775734	0.0261677	0.00415971
ER+ Breast cancer (Combined Oncoarray; iCOGS; GWAS meta analysis) || id:ieu-a-1127	Triglycerides to total lipids ratio in small VLDL || id:ebi-a-GCST90092979	63	-0.040341	0.028602	0.158415	0.346012	-0.0150665	0.0278396	0.588375	-0.0355055	0.0406748	0.386135	161.846	7.42127e-11	-0.000495435	0.00293996	0.866734	-0.040341	0.028602	0.163413	-0.0385995	0.0267717	0.154558
ER+ Breast cancer (Combined Oncoarray; iCOGS; GWAS meta analysis) || id:ieu-a-1127	Saturated fatty acid levels || id:ebi-a-GCST90092980	48	-0.041008	0.0334647	0.220421	0.446217	-0.0903079	0.0424744	0.0334887	-0.115803	0.0602581	0.0608396	84.7786	0.000606461	0.00488863	0.00329346	0.144538	-0.041008	0.0334647	0.226526	NA	NA	NA
ER+ Breast cancer (Combined Oncoarray; iCOGS; GWAS meta analysis) || id:ieu-a-1127	Ratio of saturated fatty acids to total fatty acids || id:ebi-a-GCST90092981	29	-0.0746135	0.0664078	0.261198	0.481764	-0.136293	0.0661769	0.0394435	0.177744	0.179232	0.330148	68.2542	3.25155e-05	-0.0118347	0.00783427	0.142497	-0.0746135	0.0664078	0.270739	NA	NA	NA
ER+ Breast cancer (Combined Oncoarray; iCOGS; GWAS meta analysis) || id:ieu-a-1127	Sphingomyelin levels || id:ebi-a-GCST90092982	61	0.0505536	0.0278757	0.069749	0.206206	0.0151883	0.0323912	0.63914	0.0386353	0.0442163	0.385781	110.76	7.34395e-05	0.000968197	0.00277452	0.728362	0.0505536	0.0278757	0.0747509	0.0464879	0.0247086	0.0649334
ER+ Breast cancer (Combined Oncoarray; iCOGS; GWAS meta analysis) || id:ieu-a-1127	Ratio of triglycerides to phosphoglycerides || id:ebi-a-GCST90092983	78	-0.0735939	0.0290752	0.0113686	0.0643358	-0.101085	0.0319441	0.00155378	-0.0786619	0.0469458	0.0979286	170.986	4.31763e-09	0.000361293	0.00261702	0.890562	-0.0735939	0.0290752	0.013407	-0.086963	0.0266459	0.00165781
ER+ Breast cancer (Combined Oncoarray; iCOGS; GWAS meta analysis) || id:ieu-a-1127	Total concentration of branched-chain amino acids (leucine + isoleucine + valine) || id:ebi-a-GCST90092984	13	0.00955978	0.0837298	0.9091	0.960457	0.0881957	0.0762459	0.247384	0.286933	0.148266	0.0790771	32.0948	0.0013379	-0.0159693	0.00741823	0.0543895	0.00955978	0.0837298	0.910988	-0.0769929	0.0660415	0.270738
ER+ Breast cancer (Combined Oncoarray; iCOGS; GWAS meta analysis) || id:ieu-a-1127	Total cholesterol levels || id:ebi-a-GCST90092985	57	0.0334463	0.0262862	0.203235	0.414799	0.0106244	0.033517	0.751255	0.0119542	0.0403192	0.767974	90.8133	0.00223911	0.00183215	0.00259748	0.483564	0.0334463	0.0262862	0.208493	0.0230512	0.0242787	0.346549
ER+ Breast cancer (Combined Oncoarray; iCOGS; GWAS meta analysis) || id:ieu-a-1127	Total esterified cholesterol levels || id:ebi-a-GCST90092986	58	0.0315454	0.0275964	0.252998	0.477246	0.0106962	0.0319061	0.737445	0.0186343	0.0422677	0.661009	101.882	0.000240485	0.00109645	0.00270377	0.686637	0.0315454	0.0275964	0.257776	0.0282954	0.0240855	0.24514
ER+ Breast cancer (Combined Oncoarray; iCOGS; GWAS meta analysis) || id:ieu-a-1127	Total fatty acid levels || id:ebi-a-GCST90092987	54	-0.0258336	0.0332667	0.437418	0.660103	-0.083363	0.0379983	0.0282454	-0.110123	0.0580539	0.0633999	117.447	8.78322e-07	0.00589313	0.00335696	0.085064	-0.0258336	0.0332667	0.44087	NA	NA	NA
ER+ Breast cancer (Combined Oncoarray; iCOGS; GWAS meta analysis) || id:ieu-a-1127	Total free cholesterol levels || id:ebi-a-GCST90092988	58	0.0294643	0.0269503	0.27427	0.493551	0.00985277	0.0331271	0.766144	-0.00549492	0.040799	0.893346	97.7223	0.000638999	0.00286954	0.00251929	0.259541	0.0294643	0.0269503	0.278869	0.0191898	0.0250371	0.446625
ER+ Breast cancer (Combined Oncoarray; iCOGS; GWAS meta analysis) || id:ieu-a-1127	Total lipid levels in lipoprotein particles || id:ebi-a-GCST90092989	53	0.0170099	0.0350154	0.62712	0.826778	0.00756625	0.0393802	0.847638	-0.0668115	0.0634702	0.297466	123.3	1.00425e-07	0.00600849	0.00381753	0.12169	0.0170099	0.0350154	0.629161	0.00622503	0.032543	0.849061
ER+ Breast cancer (Combined Oncoarray; iCOGS; GWAS meta analysis) || id:ieu-a-1127	Total concentration of lipoprotein particles || id:ebi-a-GCST90092990	60	0.0422818	0.0368096	0.250696	0.476829	0.0890017	0.0420237	0.034184	0.0578419	0.0709377	0.418185	130.915	2.257e-07	-0.000938096	0.00364504	0.79781	0.0422818	0.0368096	0.255332	0.0581741	0.0315754	0.0707153
ER+ Breast cancer (Combined Oncoarray; iCOGS; GWAS meta analysis) || id:ieu-a-1127	Total phospholipid levels in lipoprotein particles || id:ebi-a-GCST90092991	54	0.0318609	0.0318543	0.31721	0.531592	0.0332997	0.0354435	0.347465	0.0689657	0.0624375	0.274437	100.845	8.19209e-05	-0.00247135	0.00357046	0.491912	0.0318609	0.0318543	0.321755	0.0216716	0.0290341	0.458775
ER+ Breast cancer (Combined Oncoarray; iCOGS; GWAS meta analysis) || id:ieu-a-1127	Total triglycerides levels || id:ebi-a-GCST90092992	63	-0.0833652	0.0290167	0.00406582	0.0374959	-0.0956748	0.0314905	0.00237989	-0.0808844	0.0469606	0.0900665	125.125	3.69742e-06	-0.000195239	0.0028912	0.946381	-0.0833652	0.0290167	0.00556043	-0.087943	0.0280093	0.00260608
ER+ Breast cancer (Combined Oncoarray; iCOGS; GWAS meta analysis) || id:ieu-a-1127	Tyrosine levels || id:ebi-a-GCST90092993	28	0.00895604	0.0574361	0.876088	0.956283	0.0780128	0.055307	0.15838	0.0726868	0.085854	0.404926	67.1106	2.86914e-05	-0.00441799	0.00442347	0.327116	0.00895604	0.0574361	0.877248	-0.0641445	0.0604632	0.299302
ER+ Breast cancer (Combined Oncoarray; iCOGS; GWAS meta analysis) || id:ieu-a-1127	Degree of unsaturation || id:ebi-a-GCST90092994	42	0.0291902	0.0300984	0.332133	0.55134	-0.000238933	0.0227949	0.991637	-0.0152618	0.0388076	0.696209	104.151	2.09836e-07	0.0057633	0.00328931	0.0874154	0.0291902	0.0300984	0.337819	0.109967	0.0458594	0.021507
ER+ Breast cancer (Combined Oncoarray; iCOGS; GWAS meta analysis) || id:ieu-a-1127	Valine levels || id:ebi-a-GCST90092995	17	0.0491989	0.0530663	0.353863	0.575895	0.0435922	0.0631134	0.489757	0.0882928	0.103653	0.407712	24.9352	0.070976	-0.00269272	0.00607495	0.663912	0.0491989	0.0530663	0.367638	NA	NA	NA
ER+ Breast cancer (Combined Oncoarray; iCOGS; GWAS meta analysis) || id:ieu-a-1127	VLDL cholesterol levels || id:ebi-a-GCST90092996	60	-0.00864846	0.0329177	0.792759	0.897764	-0.0219098	0.0339676	0.518915	-0.137728	0.0580972	0.021101	143.988	4.63169e-09	0.00892619	0.00338158	0.0106426	-0.00864846	0.0329177	0.793674	-0.0181463	0.0312465	0.563662
ER+ Breast cancer (Combined Oncoarray; iCOGS; GWAS meta analysis) || id:ieu-a-1127	Cholesteryl ester levels in VLDL || id:ebi-a-GCST90092997	56	0.00135293	0.0311625	0.965371	0.992474	-0.00313787	0.0341964	0.926889	-0.0987043	0.0514917	0.0605485	122.052	5.39766e-07	0.00737337	0.00308866	0.0205059	0.00135293	0.0311625	0.965528	-0.00950172	0.0293286	0.747209
ER+ Breast cancer (Combined Oncoarray; iCOGS; GWAS meta analysis) || id:ieu-a-1127	Free cholesterol levels in VLDL || id:ebi-a-GCST90092998	56	-0.0430208	0.0360535	0.232772	0.457298	-0.0761021	0.0342969	0.026492	-0.139809	0.0665147	0.0402399	156.491	1.12541e-11	0.00676941	0.00393724	0.0912819	-0.0430208	0.0360535	0.237894	-0.0510958	0.0338249	0.136722
ER+ Breast cancer (Combined Oncoarray; iCOGS; GWAS meta analysis) || id:ieu-a-1127	Total lipid levels in VLDL || id:ebi-a-GCST90092999	55	-0.086853	0.0327558	0.00801287	0.0511591	-0.109331	0.0335969	0.00113711	-0.0933175	0.0545098	0.0927538	125.388	1.31712e-07	0.000485021	0.00325189	0.882001	-0.086853	0.0327558	0.0104952	NA	NA	NA
ER+ Breast cancer (Combined Oncoarray; iCOGS; GWAS meta analysis) || id:ieu-a-1127	Concentration of VLDL particles || id:ebi-a-GCST90093000	59	-0.019165	0.0335253	0.567553	0.77829	-0.0329375	0.0341584	0.334916	-0.147367	0.0602464	0.0175519	154.004	1.22421e-10	0.00919687	0.003658	0.0147788	-0.019165	0.0335253	0.569762	-0.0219602	0.0308423	0.479411
ER+ Breast cancer (Combined Oncoarray; iCOGS; GWAS meta analysis) || id:ieu-a-1127	Phospholipid levels in VLDL || id:ebi-a-GCST90093001	54	-0.0649401	0.0331036	0.049795	0.165319	-0.0996646	0.0326459	0.00226646	-0.122645	0.0593847	0.0438987	131.133	1.45135e-08	0.00420716	0.00360005	0.247878	-0.0649401	0.0331036	0.0550565	NA	NA	NA
ER+ Breast cancer (Combined Oncoarray; iCOGS; GWAS meta analysis) || id:ieu-a-1127	Average diameter for VLDL particles || id:ebi-a-GCST90093002	67	-0.0688092	0.0304051	0.0236308	0.106983	-0.0924863	0.0306193	0.00252338	-0.0758819	0.0485736	0.123096	164.218	2.45555e-10	0.000566107	0.00301748	0.851767	-0.0688092	0.0304051	0.0269262	-0.0738536	0.0277825	0.00990922
ER+ Breast cancer (Combined Oncoarray; iCOGS; GWAS meta analysis) || id:ieu-a-1127	Triglyceride levels in VLDL || id:ebi-a-GCST90093003	61	-0.0854523	0.0299772	0.00436405	0.0379134	-0.103676	0.0319094	0.00115775	-0.0697661	0.0472466	0.14509	128.037	7.69415e-07	-0.00125144	0.0028999	0.667645	-0.0854523	0.0299772	0.00597412	NA	NA	NA
ER+ Breast cancer (Combined Oncoarray; iCOGS; GWAS meta analysis) || id:ieu-a-1127	Cholesterol levels in very large HDL || id:ebi-a-GCST90093004	80	0.0511741	0.0254719	0.0445332	0.15618	0.0522811	0.0269189	0.0521162	0.0892093	0.0378468	0.0209258	168.994	1.702e-08	-0.00324246	0.00239655	0.179974	0.0511741	0.0254719	0.047949	0.0561571	0.0213252	0.0102376
ER+ Breast cancer (Combined Oncoarray; iCOGS; GWAS meta analysis) || id:ieu-a-1127	Cholesterol to total lipids ratio in very large HDL || id:ebi-a-GCST90093005	42	-0.0102358	0.0287378	0.721706	0.869755	-0.042393	0.0281161	0.131609	-0.045303	0.0390868	0.253314	93.8441	5.06116e-06	0.00403154	0.00307654	0.19753	-0.0102358	0.0287378	0.723532	-0.0204675	0.0243472	0.405668
ER+ Breast cancer (Combined Oncoarray; iCOGS; GWAS meta analysis) || id:ieu-a-1127	Cholesteryl ester levels in very large HDL || id:ebi-a-GCST90093006	83	0.0585123	0.0265447	0.0275037	0.118136	0.0565108	0.0281128	0.0444155	0.0772367	0.0398296	0.0559618	189.674	1.63241e-10	-0.00155862	0.0024645	0.528888	0.0585123	0.0265447	0.0303061	0.0594666	0.0217829	0.00782678
ER+ Breast cancer (Combined Oncoarray; iCOGS; GWAS meta analysis) || id:ieu-a-1127	Cholesteryl esters to total lipids ratio in very large HDL || id:ebi-a-GCST90093007	41	0.0304787	0.0305286	0.318101	0.531592	0.0151247	0.0367726	0.68085	0.00417582	0.0480579	0.931202	75.5168	0.000581246	0.00254912	0.00358179	0.480893	0.0304787	0.0305286	0.324103	0.023943	0.0273822	0.387253
ER+ Breast cancer (Combined Oncoarray; iCOGS; GWAS meta analysis) || id:ieu-a-1127	Free cholesterol levels in very large HDL || id:ebi-a-GCST90093008	68	0.0438771	0.0278217	0.114776	0.272183	0.0429601	0.0271771	0.113936	0.0855674	0.0414941	0.0431332	170.375	5.84537e-11	-0.00368277	0.00273277	0.182384	0.0438771	0.0278217	0.119486	0.0500534	0.0213837	0.0224777
ER+ Breast cancer (Combined Oncoarray; iCOGS; GWAS meta analysis) || id:ieu-a-1127	Free cholesterol to total lipids ratio in very large HDL || id:ebi-a-GCST90093009	75	-0.0712769	0.0263525	0.00683559	0.0460016	-0.061529	0.0283939	0.0302367	-0.0558808	0.0388838	0.154955	141.293	4.10378e-06	-0.00127243	0.0023533	0.590361	-0.0712769	0.0263525	0.00847785	-0.0673999	0.0253264	0.00956777
ER+ Breast cancer (Combined Oncoarray; iCOGS; GWAS meta analysis) || id:ieu-a-1127	Total lipid levels in very large HDL || id:ebi-a-GCST90093010	73	0.0709338	0.0280198	0.0113556	0.0643358	0.0728492	0.0268309	0.00662501	0.102021	0.0419152	0.017451	171.275	4.56825e-10	-0.00246572	0.00247245	0.322017	0.0709338	0.0280198	0.0135392	0.0794234	0.0227632	0.000854928
ER+ Breast cancer (Combined Oncoarray; iCOGS; GWAS meta analysis) || id:ieu-a-1127	Concentration of very large HDL particles || id:ebi-a-GCST90093011	78	0.0667855	0.0279845	0.0170088	0.0841741	0.0676016	0.0268851	0.0119214	0.0899678	0.0416573	0.0339487	189.414	1.86479e-11	-0.0019122	0.00253938	0.453766	0.0667855	0.0279845	0.0194642	0.0712851	0.0219706	0.00178537
ER+ Breast cancer (Combined Oncoarray; iCOGS; GWAS meta analysis) || id:ieu-a-1127	Phospholipid levels in very large HDL || id:ebi-a-GCST90093012	69	0.0762345	0.0291606	0.00894106	0.0555372	0.073723	0.0265735	0.00553205	0.102748	0.0440214	0.0226013	168.105	1.90252e-10	-0.0021036	0.00261123	0.423324	0.0762345	0.0291606	0.0110009	0.0857604	0.023541	0.00054123
ER+ Breast cancer (Combined Oncoarray; iCOGS; GWAS meta analysis) || id:ieu-a-1127	Phospholipids to total lipids ratio in very large HDL || id:ebi-a-GCST90093013	60	0.0590005	0.029737	0.0472474	0.160948	0.0846408	0.0304321	0.00541419	0.0882614	0.0459188	0.0595075	128.403	4.62663e-07	-0.00232178	0.00277121	0.40557	0.0590005	0.029737	0.0519056	0.0678368	0.0272658	0.0157419
ER+ Breast cancer (Combined Oncoarray; iCOGS; GWAS meta analysis) || id:ieu-a-1127	Triglyceride levels in very large HDL || id:ebi-a-GCST90093014	56	6.61946e-05	0.025299	0.997912	0.997912	0.0421114	0.0281992	0.135344	-0.02128	0.0391109	0.588616	110.89	1.21291e-05	0.00212674	0.00296213	0.475866	6.61946e-05	0.025299	0.997922	0.00434828	0.0236469	0.854793
ER+ Breast cancer (Combined Oncoarray; iCOGS; GWAS meta analysis) || id:ieu-a-1127	Triglycerides to total lipids ratio in very large HDL || id:ebi-a-GCST90093015	62	-0.101028	0.0271832	0.000201949	0.0269626	-0.0997492	0.0292258	0.000642382	-0.0732849	0.0446509	0.10597	125.771	2.12724e-06	-0.00238563	0.0030403	0.435735	-0.101028	0.0271832	0.000440709	-0.0925246	0.0249468	0.000462224
ER+ Breast cancer (Combined Oncoarray; iCOGS; GWAS meta analysis) || id:ieu-a-1127	Cholesterol levels in very large VLDL || id:ebi-a-GCST90093016	53	-0.0994612	0.0323318	0.00209611	0.02747	-0.118491	0.0322356	0.000237115	-0.0942352	0.0551974	0.0938597	120.547	2.29544e-07	-0.000404156	0.00344225	0.906996	-0.0994612	0.0323318	0.00333903	NA	NA	NA
ER+ Breast cancer (Combined Oncoarray; iCOGS; GWAS meta analysis) || id:ieu-a-1127	Cholesterol to total lipids ratio in very large VLDL || id:ebi-a-GCST90093017	63	0.0602214	0.0343784	0.0798217	0.216291	0.0668117	0.0353946	0.0590768	0.0402626	0.0558021	0.473343	166.667	1.58199e-11	0.00157155	0.00344722	0.650089	0.0602214	0.0343784	0.0847667	0.0531905	0.0307196	0.0885914
ER+ Breast cancer (Combined Oncoarray; iCOGS; GWAS meta analysis) || id:ieu-a-1127	Cholesteryl ester levels in very large VLDL || id:ebi-a-GCST90093018	58	-0.0744878	0.0351281	0.0339673	0.13643	-0.0984155	0.0322956	0.00230883	-0.139646	0.0611898	0.0262996	161.293	6.68701e-12	0.00467439	0.00360472	0.200037	-0.0744878	0.0351281	0.0383314	-0.0810908	0.0330287	0.0172133
ER+ Breast cancer (Combined Oncoarray; iCOGS; GWAS meta analysis) || id:ieu-a-1127	Cholesteryl esters to total lipids ratio in very large VLDL || id:ebi-a-GCST90093019	62	0.0523413	0.0322002	0.104057	0.256537	0.0529636	0.0348753	0.128849	0.0562643	0.0504249	0.268956	147.475	4.03245e-09	-0.00032502	0.00319669	0.919355	0.0523413	0.0322002	0.109213	0.0503199	0.0295427	0.0937763
ER+ Breast cancer (Combined Oncoarray; iCOGS; GWAS meta analysis) || id:ieu-a-1127	Free cholesterol levels in very large VLDL || id:ebi-a-GCST90093020	56	-0.0921767	0.0293567	0.0016901	0.02747	-0.111772	0.0324711	0.000576972	-0.0739906	0.0475544	0.125571	107.858	2.71132e-05	-0.00142254	0.00291367	0.627365	-0.0921767	0.0293567	0.00271827	NA	NA	NA
ER+ Breast cancer (Combined Oncoarray; iCOGS; GWAS meta analysis) || id:ieu-a-1127	Free cholesterol to total lipids ratio in very large VLDL || id:ebi-a-GCST90093021	60	0.0739586	0.0357978	0.0388277	0.146486	0.0499359	0.0369517	0.176572	0.0679841	0.0661278	0.308185	143.043	6.18286e-09	0.00039666	0.00367839	0.914499	0.0739586	0.0357978	0.0432275	0.0616916	0.0346357	0.0801236
ER+ Breast cancer (Combined Oncoarray; iCOGS; GWAS meta analysis) || id:ieu-a-1127	Total lipid levels in very large VLDL || id:ebi-a-GCST90093022	58	-0.0909608	0.029376	0.00195867	0.02747	-0.107135	0.0325552	0.000998771	-0.0683154	0.047882	0.159205	112.452	1.67851e-05	-0.00180252	0.00299942	0.550294	-0.0909608	0.029376	0.00303639	NA	NA	NA
ER+ Breast cancer (Combined Oncoarray; iCOGS; GWAS meta analysis) || id:ieu-a-1127	Concentration of very large VLDL particles || id:ebi-a-GCST90093023	61	-0.0872507	0.0287875	0.00243866	0.0289155	-0.109036	0.0329071	0.000921549	-0.0819759	0.0470576	0.0867138	116.355	1.78625e-05	-0.000412209	0.00289457	0.887243	-0.0872507	0.0287875	0.00359625	-0.0923767	0.0276746	0.00146577
ER+ Breast cancer (Combined Oncoarray; iCOGS; GWAS meta analysis) || id:ieu-a-1127	Phospholipid levels in very large VLDL || id:ebi-a-GCST90093024	58	-0.0892202	0.0301864	0.00312019	0.0323719	-0.110062	0.0327468	0.000776639	-0.0759257	0.0495419	0.131016	118.812	3.03039e-06	-0.00103581	0.00304639	0.735119	-0.0892202	0.0301864	0.00453119	NA	NA	NA
ER+ Breast cancer (Combined Oncoarray; iCOGS; GWAS meta analysis) || id:ieu-a-1127	Phospholipids to total lipids ratio in very large VLDL || id:ebi-a-GCST90093025	46	-0.0126899	0.0399087	0.750506	0.88149	-0.0441734	0.0397022	0.265872	-0.109699	0.0743966	0.147463	115.851	3.6555e-08	0.00677081	0.00440811	0.131701	-0.0126899	0.0399087	0.751977	-0.029107	0.0374531	0.441223
ER+ Breast cancer (Combined Oncoarray; iCOGS; GWAS meta analysis) || id:ieu-a-1127	Triglyceride levels in very large VLDL || id:ebi-a-GCST90093026	69	-0.0779617	0.0304483	0.0104532	0.0619727	-0.098378	0.0315931	0.00184625	-0.0976424	0.0488592	0.0497292	149.353	4.90324e-08	0.00149053	0.00288397	0.606974	-0.0779617	0.0304483	0.0126787	NA	NA	NA
ER+ Breast cancer (Combined Oncoarray; iCOGS; GWAS meta analysis) || id:ieu-a-1127	Triglycerides to total lipids ratio in very large VLDL || id:ebi-a-GCST90093027	57	-0.0624318	0.0344074	0.0696028	0.206206	-0.0204202	0.0351539	0.561321	-0.0144707	0.0564756	0.79873	145.76	6.27878e-10	-0.00375438	0.00350836	0.289238	-0.0624318	0.0344074	0.0749605	-0.0532921	0.0301773	0.0831615
ER+ Breast cancer (Combined Oncoarray; iCOGS; GWAS meta analysis) || id:ieu-a-1127	Cholesterol levels in very small VLDL || id:ebi-a-GCST90093028	58	0.0360088	0.0263171	0.171228	0.364409	0.0190201	0.0277671	0.493351	-0.000936774	0.0400481	0.981421	109.515	3.60306e-05	0.00321251	0.0026333	0.227596	0.0360088	0.0263171	0.176598	0.0269119	0.0247533	0.281605
ER+ Breast cancer (Combined Oncoarray; iCOGS; GWAS meta analysis) || id:ieu-a-1127	Cholesterol to total lipids ratio in very small VLDL || id:ebi-a-GCST90093029	69	0.0592337	0.0251041	0.0182983	0.0859674	0.0226308	0.0274707	0.410044	0.0366754	0.0369452	0.32443	144.942	1.69252e-07	0.00217214	0.00260499	0.407336	0.0592337	0.0251041	0.0211762	0.0538359	0.0240064	0.0282382
ER+ Breast cancer (Combined Oncoarray; iCOGS; GWAS meta analysis) || id:ieu-a-1127	Cholesteryl ester levels in very small VLDL || id:ebi-a-GCST90093030	56	0.0434284	0.0280972	0.12219	0.283798	0.01755	0.0280116	0.530969	-0.00245162	0.041995	0.953662	120.784	7.77235e-07	0.00411261	0.00282036	0.150582	0.0434284	0.0280972	0.127925	0.0295039	0.0243139	0.230335
ER+ Breast cancer (Combined Oncoarray; iCOGS; GWAS meta analysis) || id:ieu-a-1127	Cholesteryl esters to total lipids ratio in very small VLDL || id:ebi-a-GCST90093031	74	0.0581475	0.0244429	0.0173638	0.0841741	0.0222541	0.0274604	0.417706	0.0388761	0.0356385	0.278978	147.797	5.33132e-07	0.00178146	0.00239096	0.458646	0.0581475	0.0244429	0.0199804	0.0531253	0.0233619	0.0259472
ER+ Breast cancer (Combined Oncoarray; iCOGS; GWAS meta analysis) || id:ieu-a-1127	Free cholesterol levels in very small VLDL || id:ebi-a-GCST90093032	60	0.0416894	0.0265272	0.116049	0.272606	0.026721	0.0282904	0.344901	-0.0572766	0.04049	0.162537	115.258	1.66109e-05	0.0083047	0.00268643	0.00306013	0.0416894	0.0265272	0.121397	0.0332445	0.0250465	0.189608
ER+ Breast cancer (Combined Oncoarray; iCOGS; GWAS meta analysis) || id:ieu-a-1127	Free cholesterol to total lipids ratio in very small VLDL || id:ebi-a-GCST90093033	50	0.0533176	0.037987	0.160446	0.347399	0.0129709	0.0322255	0.687314	0.072611	0.0601077	0.23296	162.792	3.9263e-14	-0.00158262	0.00379925	0.678856	0.0533176	0.037987	0.166751	0.045734	0.0335185	0.179067
ER+ Breast cancer (Combined Oncoarray; iCOGS; GWAS meta analysis) || id:ieu-a-1127	Total lipid levels in very small VLDL || id:ebi-a-GCST90093034	65	0.0336063	0.025674	0.190548	0.39212	0.0466889	0.0298608	0.117923	-0.0601523	0.0398822	0.13649	121.513	1.93559e-05	0.00786655	0.00265689	0.0043214	0.0336063	0.025674	0.195229	0.0261288	0.0242331	0.285042
ER+ Breast cancer (Combined Oncoarray; iCOGS; GWAS meta analysis) || id:ieu-a-1127	Concentration of very small VLDL particles || id:ebi-a-GCST90093035	63	0.0330013	0.0247814	0.18296	0.382833	0.0300564	0.0288572	0.297617	-0.0632479	0.0372227	0.0943814	110.308	0.000156313	0.0081477	0.00247591	0.00166338	0.0330013	0.0247814	0.187835	0.0247902	0.023252	0.290556
ER+ Breast cancer (Combined Oncoarray; iCOGS; GWAS meta analysis) || id:ieu-a-1127	Phospholipid levels in very small VLDL || id:ebi-a-GCST90093036	69	0.0220508	0.0269282	0.412859	0.638521	0.0481625	0.0304386	0.113584	-0.0413131	0.0429702	0.33979	146.707	1.03429e-07	0.0051673	0.00276191	0.0657244	0.0220508	0.0269282	0.41572	0.01527	0.025657	0.553744
ER+ Breast cancer (Combined Oncoarray; iCOGS; GWAS meta analysis) || id:ieu-a-1127	Phospholipids to total lipids ratio in very small VLDL || id:ebi-a-GCST90093037	61	-0.0497445	0.0308042	0.106341	0.259492	-0.0203058	0.0374467	0.58764	-0.0216261	0.0532861	0.686322	110.52	7.79155e-05	-0.00200151	0.00308739	0.519316	-0.0497445	0.0308042	0.111588	-0.043263	0.0287808	0.138124
ER+ Breast cancer (Combined Oncoarray; iCOGS; GWAS meta analysis) || id:ieu-a-1127	Triglyceride levels in very small VLDL || id:ebi-a-GCST90093038	70	-0.0395867	0.0267001	0.13817	0.312767	-0.00312286	0.0330905	0.924813	-0.0204537	0.0420194	0.627988	157.035	8.1993e-09	-0.00163359	0.00276132	0.556083	-0.0395867	0.0267001	0.142723	-0.0361074	0.0256168	0.163239
ER+ Breast cancer (Combined Oncoarray; iCOGS; GWAS meta analysis) || id:ieu-a-1127	Triglycerides to total lipids ratio in very small VLDL || id:ebi-a-GCST90093039	69	-0.0557875	0.0266498	0.0363172	0.141297	-0.0131924	0.0271169	0.626611	-0.0577278	0.0394012	0.147563	162.171	1.15507e-09	0.00018466	0.0027446	0.946558	-0.0557875	0.0266498	0.0400494	-0.0473497	0.0245923	0.0584916
ER+ Breast cancer (Combined Oncoarray; iCOGS; GWAS meta analysis) || id:ieu-a-1127	Cholesterol levels in chylomicrons and extremely large VLDL || id:ebi-a-GCST90093040	60	-0.0655259	0.0272752	0.0162878	0.0841741	-0.0827244	0.0300959	0.00598333	-0.0632666	0.0430535	0.147104	114.688	1.92585e-05	-0.000196913	0.0028865	0.945846	-0.0655259	0.0272752	0.0194533	-0.0730476	0.0255069	0.00581731
ER+ Breast cancer (Combined Oncoarray; iCOGS; GWAS meta analysis) || id:ieu-a-1127	Cholesterol to total lipids ratio in chylomicrons and extremely large VLDL || id:ebi-a-GCST90093041	28	0.0161375	0.0418358	0.699693	0.862493	0.0428348	0.0408174	0.293982	0.00163642	0.0654642	0.980248	63.1047	0.000101875	0.00131118	0.00449734	0.772947	0.0161375	0.0418358	0.702715	0.00650514	0.0312328	0.836699
ER+ Breast cancer (Combined Oncoarray; iCOGS; GWAS meta analysis) || id:ieu-a-1127	Cholesteryl ester levels in chylomicrons and extremely large VLDL || id:ebi-a-GCST90093042	62	-0.0751793	0.0275302	0.00631808	0.0449486	-0.0858624	0.031324	0.00612327	-0.0595389	0.0433211	0.174441	118.531	1.45235e-05	-0.00130184	0.00277189	0.640302	-0.0751793	0.0275302	0.00824896	-0.0824976	0.0257734	0.00219158
ER+ Breast cancer (Combined Oncoarray; iCOGS; GWAS meta analysis) || id:ieu-a-1127	Cholesteryl esters to total lipids ratio in chylomicrons and extremely large VLDL || id:ebi-a-GCST90093043	22	0.0156868	0.0431392	0.716133	0.869755	0.0341577	0.0451915	0.449743	-0.0368178	0.0779972	0.642008	46.2952	0.00116723	0.00495768	0.00611332	0.426933	0.0156868	0.0431392	0.719768	-0.00567724	0.035679	0.87517
ER+ Breast cancer (Combined Oncoarray; iCOGS; GWAS meta analysis) || id:ieu-a-1127	Free cholesterol levels in chylomicrons and extremely large VLDL || id:ebi-a-GCST90093044	57	-0.0508754	0.0280486	0.0697036	0.206206	-0.082255	0.031036	0.00804172	-0.0708232	0.0437939	0.111558	114.486	6.71354e-06	0.00180227	0.00302638	0.553938	-0.0508754	0.0280486	0.0750626	-0.058653	0.0263125	0.0299125
ER+ Breast cancer (Combined Oncoarray; iCOGS; GWAS meta analysis) || id:ieu-a-1127	Free cholesterol to total lipids ratio in chylomicrons and extremely large VLDL || id:ebi-a-GCST90093045	27	0.0330682	0.0436891	0.449111	0.669633	0.0411414	0.0443355	0.35343	-0.0300115	0.0657988	0.652249	62.2235	8.36587e-05	0.00591019	0.00465161	0.215579	0.0330682	0.0436891	0.455916	0.0169022	0.0386607	0.665724
ER+ Breast cancer (Combined Oncoarray; iCOGS; GWAS meta analysis) || id:ieu-a-1127	Total lipid levels in chylomicrons and extremely large VLDL || id:ebi-a-GCST90093046	56	-0.0612577	0.0286488	0.0324983	0.134868	-0.080436	0.0328857	0.014448	-0.053684	0.044607	0.234038	109.067	1.97174e-05	-0.00065285	0.002929	0.82446	-0.0612577	0.0286488	0.0369563	-0.069758	0.0267141	0.0116537
ER+ Breast cancer (Combined Oncoarray; iCOGS; GWAS meta analysis) || id:ieu-a-1127	Concentration of chylomicrons and extremely large VLDL particles || id:ebi-a-GCST90093047	60	-0.0535168	0.0303394	0.0777427	0.215088	-0.0847807	0.0305136	0.00546186	-0.0773766	0.0472612	0.107002	133.877	9.56066e-08	0.00202268	0.00306157	0.511442	-0.0535168	0.0303394	0.0829196	-0.0571052	0.0278766	0.0451259
ER+ Breast cancer (Combined Oncoarray; iCOGS; GWAS meta analysis) || id:ieu-a-1127	Phospholipid levels in chylomicrons and extremely large VLDL || id:ebi-a-GCST90093048	60	-0.0611853	0.0294361	0.0376559	0.144251	-0.0830388	0.0305936	0.00664251	-0.0634975	0.0454694	0.167889	132.716	1.34118e-07	0.000198785	0.00296089	0.946704	-0.0611853	0.0294361	0.0420137	-0.0698002	0.0275624	0.014056
ER+ Breast cancer (Combined Oncoarray; iCOGS; GWAS meta analysis) || id:ieu-a-1127	Phospholipids to total lipids ratio in chylomicrons and extremely large VLDL || id:ebi-a-GCST90093049	38	-0.0448429	0.0309273	0.147074	0.324083	-0.0160841	0.0335796	0.631949	-0.0591378	0.0502289	0.246775	77.7684	0.000100836	0.00136771	0.00375891	0.718093	-0.0448429	0.0309273	0.155498	-0.0535853	0.0265703	0.0512291
ER+ Breast cancer (Combined Oncoarray; iCOGS; GWAS meta analysis) || id:ieu-a-1127	Triglyceride levels in chylomicrons and extremely large VLDL || id:ebi-a-GCST90093050	56	-0.0619883	0.0294201	0.0351172	0.138797	-0.0738474	0.0336174	0.0280418	-0.0627032	0.0452923	0.171926	111.34	1.0747e-05	6.049e-05	0.00289376	0.9834	-0.0619883	0.0294201	0.039692	-0.0702857	0.0275988	0.0137583
ER+ Breast cancer (Combined Oncoarray; iCOGS; GWAS meta analysis) || id:ieu-a-1127	Triglycerides to total lipids ratio in chylomicrons and extremely large VLDL || id:ebi-a-GCST90093051	20	0.000335638	0.0384151	0.993029	0.997912	-0.00247276	0.0399982	0.950705	0.0306129	0.0628866	0.632277	40.3486	0.00294426	-0.00325172	0.0052931	0.546684	0.000335638	0.0384151	0.99312	0.0188309	0.0299009	0.536754

## Sheet: ST5
	Supplementary Table 5. Influential metabolic traits in ER+ Breast Cancer.
	outcome	exposure	Number of SNPs	IVW_Beta	IVW_se	IVW_pval	IVW_q_value	Weighted_median_Beta	Weighted_median_se	Weighted_median_pval	MR_Egger_Beta	MR_Egger_se	MR_Egger_pval	Q	Q_pval	egger_intercept	se	pval	Raw_Causal.Estimate	Raw_Sd	Raw_P_value	Outlier-corrected_Causal.Estimate	Outlier-corrected_Sd	Outlier-corrected_P_value
1	ER+ Breast cancer (Combined Oncoarray; iCOGS; GWAS meta analysis) || id:ieu-a-1127	Acetate levels || id:ebi-a-GCST90092803	6	0.281577	0.0927099	0.00238801	0.0289155	0.350873	0.114075	0.00209933	0.39834	0.250143	0.186501	2.48914	0.77813	-0.0051452	0.0102376	0.64167	0.281577	0.0654132	0.00768194	NA	NA	NA
2	ER+ Breast cancer (Combined Oncoarray; iCOGS; GWAS meta analysis) || id:ieu-a-1127	HDL cholesterol levels || id:ebi-a-GCST90092822	72	0.0965137	0.0285419	0.000720962	0.0269626	0.0668219	0.0319277	0.0363565	0.0527509	0.0468009	0.263534	146.956	3.14106e-07	0.00322948	0.00274147	0.242782	0.0965137	0.0285419	0.00117549	NA	NA	NA
3	ER+ Breast cancer (Combined Oncoarray; iCOGS; GWAS meta analysis) || id:ieu-a-1127	Cholesteryl ester levels in HDL || id:ebi-a-GCST90092823	76	0.0968154	0.028447	0.000665625	0.0269626	0.0657076	0.0338582	0.0522979	0.0593398	0.0463631	0.204581	153.603	2.39597e-07	0.00267574	0.00261445	0.309433	0.0968154	0.028447	0.00107117	NA	NA	NA
4	ER+ Breast cancer (Combined Oncoarray; iCOGS; GWAS meta analysis) || id:ieu-a-1127	Average diameter for HDL particles || id:ebi-a-GCST90092828	82	0.073824	0.0264175	0.00519789	0.0404461	0.0596149	0.0279337	0.0328302	0.0837973	0.0408869	0.0436914	168.437	4.32272e-08	-0.000742794	0.00231487	0.749138	0.073824	0.0264175	0.00648671	0.0761071	0.023814	0.00200446
5	ER+ Breast cancer (Combined Oncoarray; iCOGS; GWAS meta analysis) || id:ieu-a-1127	Free cholesterol to total lipids ratio in IDL || id:ebi-a-GCST90092836	49	0.0996595	0.0350071	0.00441562	0.0379134	0.0735918	0.0377094	0.0509914	0.103751	0.0587316	0.0838011	97.227	3.43078e-05	-0.000275912	0.0031615	0.930826	0.0996595	0.0350071	0.00647861	0.0894824	0.0329364	0.00919685
6	ER+ Breast cancer (Combined Oncoarray; iCOGS; GWAS meta analysis) || id:ieu-a-1127	Cholesterol levels in large HDL || id:ebi-a-GCST90092844	94	0.0820578	0.0266265	0.00205743	0.02747	0.0638233	0.0284154	0.0246987	0.0833047	0.0412883	0.0465425	204.678	2.25551e-10	-9.21647e-05	0.00232334	0.968443	0.0820578	0.0266265	0.0027069	0.0827526	0.0248348	0.00124704
7	ER+ Breast cancer (Combined Oncoarray; iCOGS; GWAS meta analysis) || id:ieu-a-1127	Cholesterol to total lipids ratio in large HDL || id:ebi-a-GCST90092845	76	0.0840046	0.0269926	0.00185739	0.02747	0.0795115	0.0303699	0.00884209	0.105715	0.041182	0.012278	153.87	2.23066e-07	-0.00168458	0.00240713	0.486229	0.0840046	0.0269926	0.00262808	0.0757178	0.025124	0.0035461
8	ER+ Breast cancer (Combined Oncoarray; iCOGS; GWAS meta analysis) || id:ieu-a-1127	Cholesteryl ester levels in large HDL || id:ebi-a-GCST90092846	95	0.0915549	0.0262953	0.000498074	0.0269626	0.0650382	0.0293124	0.0265004	0.0832	0.0411248	0.0459326	202.527	6.15246e-10	0.000600898	0.00226628	0.791482	0.0915549	0.0262953	0.0007575	0.0923096	0.0244952	0.000289712
9	ER+ Breast cancer (Combined Oncoarray; iCOGS; GWAS meta analysis) || id:ieu-a-1127	Cholesteryl esters to total lipids ratio in large HDL || id:ebi-a-GCST90092847	69	0.0939262	0.0289206	0.00116331	0.0269626	0.0800302	0.0317753	0.0117814	0.105377	0.0460996	0.025432	139.564	7.37049e-07	-0.000821445	0.00256413	0.749693	0.0939262	0.0289206	0.00180837	0.0934945	0.0268096	0.000873046
10	ER+ Breast cancer (Combined Oncoarray; iCOGS; GWAS meta analysis) || id:ieu-a-1127	Free cholesterol levels in large HDL || id:ebi-a-GCST90092848	81	0.0783863	0.0264426	0.00303277	0.0323719	0.0710098	0.0282115	0.011834	0.0678763	0.040535	0.0979843	170.015	1.90612e-08	0.000837454	0.00243789	0.732123	0.0783863	0.0264426	0.0039948	0.0790942	0.0242508	0.00164481
11	ER+ Breast cancer (Combined Oncoarray; iCOGS; GWAS meta analysis) || id:ieu-a-1127	Total lipid levels in large HDL || id:ebi-a-GCST90092850	85	0.0789686	0.0273729	0.00391515	0.037495	0.0636543	0.0286609	0.0263548	0.0728302	0.042155	0.0877654	188.138	5.96878e-10	0.000472414	0.00245681	0.847987	0.0789686	0.0273729	0.00497341	0.0828237	0.0261828	0.00217995
12	ER+ Breast cancer (Combined Oncoarray; iCOGS; GWAS meta analysis) || id:ieu-a-1127	Concentration of large HDL particles || id:ebi-a-GCST90092851	87	0.0880358	0.0261547	0.000762768	0.0269626	0.0609558	0.0289231	0.0350729	0.0589487	0.0400233	0.144483	178.433	1.96599e-08	0.00223559	0.00232765	0.339555	0.0880358	0.0261547	0.00114191	NA	NA	NA
13	ER+ Breast cancer (Combined Oncoarray; iCOGS; GWAS meta analysis) || id:ieu-a-1127	Phospholipid levels in large HDL || id:ebi-a-GCST90092852	75	0.0868917	0.0272126	0.00140768	0.0269626	0.0711445	0.0304319	0.0193964	0.0649699	0.0423963	0.129736	156.624	7.18162e-08	0.00174309	0.00257832	0.501142	0.0868917	0.0272126	0.00206797	NA	NA	NA
14	ER+ Breast cancer (Combined Oncoarray; iCOGS; GWAS meta analysis) || id:ieu-a-1127	Triglycerides to total lipids ratio in large HDL || id:ebi-a-GCST90092855	66	-0.081443	0.0254664	0.00138355	0.0269626	-0.0705822	0.0279948	0.0116935	-0.0551856	0.0390008	0.16192	130.242	2.89047e-06	-0.00233029	0.00261836	0.376809	-0.081443	0.0254664	0.00213859	-0.078225	0.024446	0.00214003
15	ER+ Breast cancer (Combined Oncoarray; iCOGS; GWAS meta analysis) || id:ieu-a-1127	Cholesterol levels in large VLDL || id:ebi-a-GCST90092868	55	-0.0886434	0.031323	0.0046551	0.0386373	-0.0894546	0.0322675	0.00556654	-0.113519	0.0535427	0.0386918	121.271	4.42933e-07	0.00187596	0.0032641	0.567909	-0.0886434	0.031323	0.00652332	NA	NA	NA
16	ER+ Breast cancer (Combined Oncoarray; iCOGS; GWAS meta analysis) || id:ieu-a-1127	Free cholesterol levels in large VLDL || id:ebi-a-GCST90092872	54	-0.10073	0.0301453	0.000833311	0.0269626	-0.11362	0.0315092	0.000311035	-0.0905609	0.0508505	0.0807665	109.558	8.10971e-06	-0.000791037	0.00316991	0.803922	-0.10073	0.0301453	0.00153292	NA	NA	NA
17	ER+ Breast cancer (Combined Oncoarray; iCOGS; GWAS meta analysis) || id:ieu-a-1127	Total lipid levels in large VLDL || id:ebi-a-GCST90092874	59	-0.0975457	0.0298205	0.0010713	0.0269626	-0.109457	0.0336886	0.00115779	-0.0698858	0.048479	0.154896	116.474	8.36151e-06	-0.00209862	0.00289276	0.471129	-0.0975457	0.0298205	0.00180621	NA	NA	NA
18	ER+ Breast cancer (Combined Oncoarray; iCOGS; GWAS meta analysis) || id:ieu-a-1127	Concentration of large VLDL particles || id:ebi-a-GCST90092875	59	-0.0936391	0.0291675	0.00132553	0.0269626	-0.108643	0.0325449	0.000843056	-0.0727165	0.0479088	0.134589	114.791	1.30649e-05	-0.00162115	0.00293436	0.582785	-0.0936391	0.0291675	0.0021623	-0.0990061	0.0280022	0.000815634
19	ER+ Breast cancer (Combined Oncoarray; iCOGS; GWAS meta analysis) || id:ieu-a-1127	Phospholipid levels in large VLDL || id:ebi-a-GCST90092876	59	-0.0919772	0.0297885	0.00201728	0.02747	-0.110694	0.0323529	0.000622911	-0.0833251	0.0491933	0.0957558	122.257	1.73376e-06	-0.000670971	0.00302128	0.825044	-0.0919772	0.0297885	0.0030928	NA	NA	NA
20	ER+ Breast cancer (Combined Oncoarray; iCOGS; GWAS meta analysis) || id:ieu-a-1127	Triglyceride levels in large VLDL || id:ebi-a-GCST90092878	59	-0.0868694	0.0310336	0.00512283	0.0404461	-0.104893	0.0345684	0.00241033	-0.06561	0.0496894	0.191979	122.934	1.43642e-06	-0.0016452	0.00299141	0.584486	-0.0868694	0.0310336	0.00694485	NA	NA	NA
21	ER+ Breast cancer (Combined Oncoarray; iCOGS; GWAS meta analysis) || id:ieu-a-1127	Cholesterol to total lipids ratio in medium HDL || id:ebi-a-GCST90092893	78	0.0844499	0.026439	0.00140245	0.0269626	0.0730003	0.0305269	0.0167869	0.0791179	0.042769	0.0682166	153.73	4.85993e-07	0.000410849	0.00258008	0.873903	0.0844499	0.026439	0.00203287	0.0860133	0.0242446	0.000674237
22	ER+ Breast cancer (Combined Oncoarray; iCOGS; GWAS meta analysis) || id:ieu-a-1127	Cholesteryl esters to total lipids ratio in medium HDL || id:ebi-a-GCST90092895	71	0.0771934	0.028057	0.00593577	0.0434708	0.0814241	0.0300479	0.00673219	0.0696157	0.0462135	0.136531	150.623	7.73769e-08	0.000586845	0.00283234	0.836468	0.0771934	0.028057	0.00755095	0.0782967	0.0257175	0.00331333
23	ER+ Breast cancer (Combined Oncoarray; iCOGS; GWAS meta analysis) || id:ieu-a-1127	Free cholesterol to total lipids ratio in medium HDL || id:ebi-a-GCST90092897	75	0.0819729	0.0272252	0.00260457	0.029479	0.065586	0.0279211	0.0188249	0.0634679	0.0425634	0.140234	162.233	1.50206e-08	0.00153338	0.00270237	0.57217	0.0819729	0.0272252	0.00356152	0.086294	0.025818	0.00131242
24	ER+ Breast cancer (Combined Oncoarray; iCOGS; GWAS meta analysis) || id:ieu-a-1127	Triglycerides to total lipids ratio in medium HDL || id:ebi-a-GCST90092903	67	-0.0707648	0.0261104	0.00672397	0.0460016	-0.072671	0.0280308	0.00952691	-0.0626533	0.0415799	0.136703	142.492	1.50367e-07	-0.000722848	0.00287014	0.801951	-0.0707648	0.0261104	0.00855984	-0.074835	0.0245807	0.00336339
25	ER+ Breast cancer (Combined Oncoarray; iCOGS; GWAS meta analysis) || id:ieu-a-1127	Triglyceride levels in medium VLDL || id:ebi-a-GCST90092926	57	-0.0909521	0.0309458	0.00329188	0.0327871	-0.101218	0.0325565	0.00187731	-0.0713897	0.049977	0.158817	125.302	3.21761e-07	-0.00153247	0.00306127	0.618649	-0.0909521	0.0309458	0.00477468	-0.0959749	0.029872	0.00219866
26	ER+ Breast cancer (Combined Oncoarray; iCOGS; GWAS meta analysis) || id:ieu-a-1127	Triglyceride levels in small HDL || id:ebi-a-GCST90092954	63	-0.0983056	0.0268036	0.000244814	0.0269626	-0.0955598	0.0277394	0.000571242	-0.0495937	0.044152	0.265733	127.68	1.85855e-06	-0.00409613	0.00296271	0.171841	-0.0983056	0.0268036	0.000510242	NA	NA	NA
27	ER+ Breast cancer (Combined Oncoarray; iCOGS; GWAS meta analysis) || id:ieu-a-1127	Triglyceride levels in small VLDL || id:ebi-a-GCST90092978	72	-0.0774551	0.0278995	0.00549951	0.0414963	-0.0800652	0.0303058	0.00824399	-0.069376	0.0440513	0.119791	153.217	5.60292e-08	-0.000626056	0.00262973	0.812524	-0.0774551	0.0278995	0.00702659	-0.0775734	0.0261677	0.00415971
28	ER+ Breast cancer (Combined Oncoarray; iCOGS; GWAS meta analysis) || id:ieu-a-1127	Total triglycerides levels || id:ebi-a-GCST90092992	63	-0.0833652	0.0290167	0.00406582	0.0374959	-0.0956748	0.0314905	0.00237989	-0.0808844	0.0469606	0.0900665	125.125	3.69742e-06	-0.000195239	0.0028912	0.946381	-0.0833652	0.0290167	0.00556043	-0.087943	0.0280093	0.00260608
29	ER+ Breast cancer (Combined Oncoarray; iCOGS; GWAS meta analysis) || id:ieu-a-1127	Triglyceride levels in VLDL || id:ebi-a-GCST90093003	61	-0.0854523	0.0299772	0.00436405	0.0379134	-0.103676	0.0319094	0.00115775	-0.0697661	0.0472466	0.14509	128.037	7.69415e-07	-0.00125144	0.0028999	0.667645	-0.0854523	0.0299772	0.00597412	NA	NA	NA
30	ER+ Breast cancer (Combined Oncoarray; iCOGS; GWAS meta analysis) || id:ieu-a-1127	Free cholesterol to total lipids ratio in very large HDL || id:ebi-a-GCST90093009	75	-0.0712769	0.0263525	0.00683559	0.0460016	-0.061529	0.0283939	0.0302367	-0.0558808	0.0388838	0.154955	141.293	4.10378e-06	-0.00127243	0.0023533	0.590361	-0.0712769	0.0263525	0.00847785	-0.0673999	0.0253264	0.00956777
31	ER+ Breast cancer (Combined Oncoarray; iCOGS; GWAS meta analysis) || id:ieu-a-1127	Triglycerides to total lipids ratio in very large HDL || id:ebi-a-GCST90093015	62	-0.101028	0.0271832	0.000201949	0.0269626	-0.0997492	0.0292258	0.000642382	-0.0732849	0.0446509	0.10597	125.771	2.12724e-06	-0.00238563	0.0030403	0.435735	-0.101028	0.0271832	0.000440709	-0.0925246	0.0249468	0.000462224
32	ER+ Breast cancer (Combined Oncoarray; iCOGS; GWAS meta analysis) || id:ieu-a-1127	Cholesterol levels in very large VLDL || id:ebi-a-GCST90093016	53	-0.0994612	0.0323318	0.00209611	0.02747	-0.118491	0.0322356	0.000237115	-0.0942352	0.0551974	0.0938597	120.547	2.29544e-07	-0.000404156	0.00344225	0.906996	-0.0994612	0.0323318	0.00333903	NA	NA	NA
33	ER+ Breast cancer (Combined Oncoarray; iCOGS; GWAS meta analysis) || id:ieu-a-1127	Free cholesterol levels in very large VLDL || id:ebi-a-GCST90093020	56	-0.0921767	0.0293567	0.0016901	0.02747	-0.111772	0.0324711	0.000576972	-0.0739906	0.0475544	0.125571	107.858	2.71132e-05	-0.00142254	0.00291367	0.627365	-0.0921767	0.0293567	0.00271827	NA	NA	NA
34	ER+ Breast cancer (Combined Oncoarray; iCOGS; GWAS meta analysis) || id:ieu-a-1127	Total lipid levels in very large VLDL || id:ebi-a-GCST90093022	58	-0.0909608	0.029376	0.00195867	0.02747	-0.107135	0.0325552	0.000998771	-0.0683154	0.047882	0.159205	112.452	1.67851e-05	-0.00180252	0.00299942	0.550294	-0.0909608	0.029376	0.00303639	NA	NA	NA
35	ER+ Breast cancer (Combined Oncoarray; iCOGS; GWAS meta analysis) || id:ieu-a-1127	Concentration of very large VLDL particles || id:ebi-a-GCST90093023	61	-0.0872507	0.0287875	0.00243866	0.0289155	-0.109036	0.0329071	0.000921549	-0.0819759	0.0470576	0.0867138	116.355	1.78625e-05	-0.000412209	0.00289457	0.887243	-0.0872507	0.0287875	0.00359625	-0.0923767	0.0276746	0.00146577
36	ER+ Breast cancer (Combined Oncoarray; iCOGS; GWAS meta analysis) || id:ieu-a-1127	Phospholipid levels in very large VLDL || id:ebi-a-GCST90093024	58	-0.0892202	0.0301864	0.00312019	0.0323719	-0.110062	0.0327468	0.000776639	-0.0759257	0.0495419	0.131016	118.812	3.03039e-06	-0.00103581	0.00304639	0.735119	-0.0892202	0.0301864	0.00453119	NA	NA	NA
37	ER+ Breast cancer (Combined Oncoarray; iCOGS; GWAS meta analysis) || id:ieu-a-1127	Cholesteryl ester levels in chylomicrons and extremely large VLDL || id:ebi-a-GCST90093042	62	-0.0751793	0.0275302	0.00631808	0.0449486	-0.0858624	0.031324	0.00612327	-0.0595389	0.0433211	0.174441	118.531	1.45235e-05	-0.00130184	0.00277189	0.640302	-0.0751793	0.0275302	0.00824896	-0.0824976	0.0257734	0.00219158

## Sheet: ST6
Supplementary Table 6. The impact of 249 metabolic traits on ER- Breast cancer (BCAC consortium ID:ieu-a-1128).
outcome	exposure	Number of SNPs	IVW_Beta	IVW_se	IVW_pval	IVW_q_value	Weighted_median_Beta	Weighted_median_se	Weighted_median_pval	MR_Egger_Beta	MR_Egger_se	MR_Egger_pval	Q	Q_pval	egger_intercept	se	pval	Raw_Causal.Estimate	Raw_Sd	Raw_P_value	Outlier-corrected_Causal.Estimate	Outlier-corrected_Sd	Outlier-corrected_P_value
ER- Breast cancer (Combined Oncoarray; iCOGS; GWAS meta analysis) || id:ieu-a-1128	Acetate levels || id:ebi-a-GCST90092803	6	0.269463	0.1407	0.0554713	0.561724	0.320004	0.171581	0.0621775	0.411401	0.378662	0.338366	2.89223	0.716597	-0.00627663	0.0155459	0.707052	0.269463	0.10701	0.0532973	NA	NA	NA
ER- Breast cancer (Combined Oncoarray; iCOGS; GWAS meta analysis) || id:ieu-a-1128	Acetoacetate levels || id:ebi-a-GCST90092804	6	0.161584	0.140876	0.251382	0.768161	0.215419	0.182162	0.236981	-0.0873431	0.412111	0.842515	3.63497	0.60307	0.0126433	0.0196706	0.555376	0.161584	0.120116	0.236337	NA	NA	NA
ER- Breast cancer (Combined Oncoarray; iCOGS; GWAS meta analysis) || id:ieu-a-1128	Acetone levels || id:ebi-a-GCST90092805	9	-0.0600781	0.189181	0.750812	0.923581	0.134254	0.167852	0.423804	0.161401	0.420379	0.712418	20.3846	0.00897492	-0.0117293	0.0196588	0.569531	-0.0600781	0.189181	0.758942	-0.169885	0.189009	0.403375
ER- Breast cancer (Combined Oncoarray; iCOGS; GWAS meta analysis) || id:ieu-a-1128	Alanine levels || id:ebi-a-GCST90092806	25	-0.039224	0.0844879	0.642465	0.915112	-0.0471026	0.107676	0.661787	-0.0479742	0.234841	0.839928	33.0864	0.102263	0.000372026	0.0092859	0.968388	-0.039224	0.0844879	0.646648	NA	NA	NA
ER- Breast cancer (Combined Oncoarray; iCOGS; GWAS meta analysis) || id:ieu-a-1128	Albumin levels || id:ebi-a-GCST90092807	28	0.0204355	0.0765396	0.789475	0.944863	-0.0580649	0.0941669	0.537487	-0.0771408	0.12255	0.534538	46.3787	0.0115794	0.00604659	0.00593357	0.31757	0.0204355	0.0765396	0.791504	-0.00986162	0.0630203	0.876861
ER- Breast cancer (Combined Oncoarray; iCOGS; GWAS meta analysis) || id:ieu-a-1128	Apolipoprotein A1 levels || id:ebi-a-GCST90092808	65	0.0415722	0.0447058	0.35242	0.835342	0.04687	0.0532304	0.378581	0.0142428	0.0758752	0.851705	120.55	2.46645e-05	0.00189668	0.00424034	0.656197	0.0415722	0.0447058	0.355914	0.050101	0.0409734	0.226045
ER- Breast cancer (Combined Oncoarray; iCOGS; GWAS meta analysis) || id:ieu-a-1128	Apolipoprotein B levels || id:ebi-a-GCST90092809	52	-0.0200289	0.0358102	0.575952	0.915112	-0.0388887	0.0445747	0.382969	-0.0224164	0.0530771	0.674591	75.5028	0.0144998	0.000228615	0.00372007	0.951242	-0.0200289	0.0358102	0.5784	NA	NA	NA
ER- Breast cancer (Combined Oncoarray; iCOGS; GWAS meta analysis) || id:ieu-a-1128	Ratio of apolipoprotein B to apolipoprotein A1 levels || id:ebi-a-GCST90092810	67	-0.0245653	0.034558	0.477181	0.913344	-0.0447045	0.0450525	0.321063	-0.0389586	0.0508803	0.446631	100.506	0.00398042	0.0013745	0.0035462	0.69958	-0.0245653	0.034558	0.479685	NA	NA	NA
ER- Breast cancer (Combined Oncoarray; iCOGS; GWAS meta analysis) || id:ieu-a-1128	3-Hydroxybutyrate levels || id:ebi-a-GCST90092811	16	0.112933	0.13726	0.410642	0.866524	0.11591	0.138879	0.403936	-0.226821	0.368958	0.548576	35.4425	0.00212603	0.0155606	0.015684	0.337972	0.112933	0.13726	0.423529	0.119969	0.10858	0.289238
ER- Breast cancer (Combined Oncoarray; iCOGS; GWAS meta analysis) || id:ieu-a-1128	Total cholines levels || id:ebi-a-GCST90092812	54	0.0277725	0.0493063	0.573255	0.915112	0.0020547	0.0564564	0.970968	0.00853783	0.0935084	0.927601	103.307	4.33267e-05	0.00128775	0.00530078	0.80901	0.0277725	0.0493063	0.57563	0.0117305	0.0472664	0.804975
ER- Breast cancer (Combined Oncoarray; iCOGS; GWAS meta analysis) || id:ieu-a-1128	Citrate levels || id:ebi-a-GCST90092813	33	0.119815	0.0592808	0.0432647	0.561724	0.123866	0.0764442	0.105157	0.242021	0.110163	0.0356268	41.5892	0.119428	-0.00723073	0.00551842	0.199724	0.119815	0.0592808	0.0516968	NA	NA	NA
ER- Breast cancer (Combined Oncoarray; iCOGS; GWAS meta analysis) || id:ieu-a-1128	Clinical LDL cholesterol levels || id:ebi-a-GCST90092814	45	-0.00546115	0.0369368	0.88246	0.949374	-0.0304546	0.0377787	0.420166	-0.0243466	0.049115	0.622626	73.888	0.00317979	0.0022667	0.00384714	0.558816	-0.00546115	0.0369368	0.883136	0.00197823	0.0320512	0.951078
ER- Breast cancer (Combined Oncoarray; iCOGS; GWAS meta analysis) || id:ieu-a-1128	Creatinine levels || id:ebi-a-GCST90092815	65	0.0414917	0.0641084	0.517495	0.915112	0.0385923	0.0830085	0.641989	-0.10999	0.209813	0.601959	90.299	0.0168789	0.00495705	0.00653526	0.450976	0.0414917	0.0641084	0.51981	NA	NA	NA
ER- Breast cancer (Combined Oncoarray; iCOGS; GWAS meta analysis) || id:ieu-a-1128	Docosahexaenoic acid levels || id:ebi-a-GCST90092816	43	0.0541565	0.0465588	0.244754	0.768161	0.0990911	0.0404747	0.0143562	0.0669437	0.0675461	0.327459	92.1929	1.2696e-05	-0.00134825	0.00510653	0.793084	0.0541565	0.0465588	0.25132	0.00143123	0.0691465	0.983589
ER- Breast cancer (Combined Oncoarray; iCOGS; GWAS meta analysis) || id:ieu-a-1128	Ratio of docosahexaenoic acid to total fatty acid levels || id:ebi-a-GCST90092817	28	0.0915092	0.043975	0.0374397	0.561724	0.116242	0.0407948	0.0043799	0.0998379	0.0626394	0.123055	41.6714	0.0354534	-0.000929276	0.00488682	0.850661	0.0915092	0.043975	0.0470538	NA	NA	NA
ER- Breast cancer (Combined Oncoarray; iCOGS; GWAS meta analysis) || id:ieu-a-1128	Glutamine levels || id:ebi-a-GCST90092818	31	0.0104639	0.0675256	0.876851	0.949374	0.10268	0.0930945	0.270043	0.160118	0.132599	0.236981	39.8937	0.106939	-0.00773968	0.00592551	0.201763	0.0104639	0.0675256	0.877889	NA	NA	NA
ER- Breast cancer (Combined Oncoarray; iCOGS; GWAS meta analysis) || id:ieu-a-1128	Glucose levels || id:ebi-a-GCST90092819	23	0.15504	0.109651	0.157378	0.668139	0.146556	0.107244	0.171761	-0.326239	0.24926	0.204734	55.879	8.89897e-05	0.0236166	0.0111626	0.0464903	0.15504	0.109651	0.171374	0.22968	0.0971475	0.027779
ER- Breast cancer (Combined Oncoarray; iCOGS; GWAS meta analysis) || id:ieu-a-1128	Glycine levels || id:ebi-a-GCST90092820	40	0.0472854	0.0223308	0.0342181	0.561724	0.0656615	0.0225727	0.00362713	0.0537887	0.0264762	0.0492314	43.1105	0.299812	-0.00132207	0.00281798	0.641639	0.0472854	0.0223308	0.0406473	NA	NA	NA
ER- Breast cancer (Combined Oncoarray; iCOGS; GWAS meta analysis) || id:ieu-a-1128	Glycoprotein acetyls levels || id:ebi-a-GCST90092821	57	0.0470324	0.0449228	0.295118	0.802782	0.061397	0.0607114	0.311877	-0.0624114	0.0768336	0.420125	79.4889	0.0212115	0.00751792	0.00432043	0.0874371	0.0470324	0.0449228	0.299616	NA	NA	NA
ER- Breast cancer (Combined Oncoarray; iCOGS; GWAS meta analysis) || id:ieu-a-1128	HDL cholesterol levels || id:ebi-a-GCST90092822	72	0.0803646	0.0416815	0.0538473	0.561724	0.0397307	0.0517024	0.44222	0.0164741	0.0682987	0.810101	134.21	8.71077e-06	0.00471578	0.00399998	0.242409	0.0803646	0.0416815	0.0578471	NA	NA	NA
ER- Breast cancer (Combined Oncoarray; iCOGS; GWAS meta analysis) || id:ieu-a-1128	Cholesteryl ester levels in HDL || id:ebi-a-GCST90092823	76	0.082791	0.0401509	0.0392081	0.561724	0.0393847	0.0525459	0.453539	0.0287346	0.0653736	0.661548	131.01	6.75923e-05	0.00386181	0.0036871	0.298333	0.082791	0.0401509	0.0426726	0.0728389	0.0389579	0.0654838
ER- Breast cancer (Combined Oncoarray; iCOGS; GWAS meta analysis) || id:ieu-a-1128	Free cholesterol levels in HDL || id:ebi-a-GCST90092824	68	0.0704629	0.043356	0.104117	0.602908	0.0276555	0.0474247	0.559795	0.0265693	0.0715092	0.711418	138.849	6.10226e-07	0.0033253	0.00430054	0.442148	0.0704629	0.043356	0.108812	0.0741473	0.0401022	0.0690125
ER- Breast cancer (Combined Oncoarray; iCOGS; GWAS meta analysis) || id:ieu-a-1128	Total lipid levels in HDL || id:ebi-a-GCST90092825	71	0.0621335	0.0408572	0.128323	0.668139	0.043531	0.0492774	0.377028	0.037441	0.0694421	0.591506	124.919	6.02473e-05	0.00179736	0.00407457	0.660508	0.0621335	0.0408572	0.132827	0.0791831	0.0387212	0.0446754
ER- Breast cancer (Combined Oncoarray; iCOGS; GWAS meta analysis) || id:ieu-a-1128	Concentration of HDL particles || id:ebi-a-GCST90092826	62	0.0486378	0.0546444	0.373424	0.850836	0.0492818	0.0657397	0.453465	0.0617941	0.101289	0.544115	139.585	4.26498e-08	-0.000826916	0.0053425	0.877514	0.0486378	0.0546444	0.376921	0.078076	0.0527397	0.143998
ER- Breast cancer (Combined Oncoarray; iCOGS; GWAS meta analysis) || id:ieu-a-1128	Phospholipid levels in HDL || id:ebi-a-GCST90092827	65	0.0448531	0.0429739	0.29661	0.802782	0.0446959	0.0481027	0.352798	0.000859029	0.0725839	0.990595	119.11	3.53075e-05	0.00324193	0.00430259	0.453966	0.0448531	0.0429739	0.300537	0.0522968	0.0390301	0.185165
ER- Breast cancer (Combined Oncoarray; iCOGS; GWAS meta analysis) || id:ieu-a-1128	Average diameter for HDL particles || id:ebi-a-GCST90092828	82	0.0653127	0.0340545	0.0551257	0.561724	0.0200019	0.0427545	0.639905	0.0571052	0.052702	0.28182	119.826	0.00329869	0.000611526	0.00298396	0.838141	0.0653127	0.0340545	0.05865	NA	NA	NA
ER- Breast cancer (Combined Oncoarray; iCOGS; GWAS meta analysis) || id:ieu-a-1128	Triglyceride levels in HDL || id:ebi-a-GCST90092829	54	-0.0124003	0.0385158	0.747488	0.923581	-0.00708567	0.0418477	0.865545	-0.0368045	0.0591141	0.536268	104.945	2.81503e-05	0.00239753	0.00438379	0.586781	-0.0124003	0.0385158	0.748755	-0.0270258	0.0336551	0.425688
ER- Breast cancer (Combined Oncoarray; iCOGS; GWAS meta analysis) || id:ieu-a-1128	Histidine levels || id:ebi-a-GCST90092830	11	-0.15573	0.122755	0.204576	0.760289	-0.253699	0.153505	0.0983893	-0.46813	0.316571	0.173331	14.4242	0.154506	0.0161557	0.0151093	0.312794	-0.15573	0.122755	0.233311	NA	NA	NA
ER- Breast cancer (Combined Oncoarray; iCOGS; GWAS meta analysis) || id:ieu-a-1128	Cholesterol levels in IDL || id:ebi-a-GCST90092831	58	0.0114871	0.0363875	0.75224	0.923581	-0.0308181	0.0387607	0.426564	-0.0178606	0.0495823	0.720037	96.9721	0.000758648	0.00319422	0.00365683	0.386123	0.0114871	0.0363875	0.753393	0.00591152	0.0343901	0.864139
ER- Breast cancer (Combined Oncoarray; iCOGS; GWAS meta analysis) || id:ieu-a-1128	Cholesterol to total lipids ratio in IDL || id:ebi-a-GCST90092832	73	0.00354942	0.0319337	0.911497	0.949374	-0.0345877	0.0356491	0.331934	0.0105512	0.0445011	0.813262	127.078	6.74621e-05	-0.000778918	0.00342337	0.820666	0.00354942	0.0319337	0.911807	-0.0065483	0.0311913	0.834316
ER- Breast cancer (Combined Oncoarray; iCOGS; GWAS meta analysis) || id:ieu-a-1128	Cholesteryl ester levels in IDL || id:ebi-a-GCST90092833	57	0.00802762	0.036505	0.825945	0.949374	-0.0308906	0.0391638	0.430256	-0.021391	0.049366	0.666481	96.3013	0.000656738	0.00328391	0.00370107	0.378789	0.00802762	0.036505	0.826745	0.00256799	0.0344768	0.940895
ER- Breast cancer (Combined Oncoarray; iCOGS; GWAS meta analysis) || id:ieu-a-1128	Cholesteryl esters to total lipids ratio in IDL || id:ebi-a-GCST90092834	62	-0.0179338	0.0340991	0.598935	0.915112	-0.0310587	0.0366913	0.39728	-0.0142159	0.0468018	0.762371	112.95	5.96174e-05	-0.000436903	0.00373196	0.907195	-0.0179338	0.0340991	0.600842	-0.0279951	0.0330264	0.399997
ER- Breast cancer (Combined Oncoarray; iCOGS; GWAS meta analysis) || id:ieu-a-1128	Free cholesterol levels in IDL || id:ebi-a-GCST90092835	56	0.0238087	0.0370713	0.520717	0.915112	-0.0288188	0.0410742	0.482911	-0.0042693	0.0523026	0.935245	92.2983	0.00121732	0.00287385	0.00376177	0.448216	0.0238087	0.0370713	0.523385	0.030436	0.0331873	0.363246
ER- Breast cancer (Combined Oncoarray; iCOGS; GWAS meta analysis) || id:ieu-a-1128	Free cholesterol to total lipids ratio in IDL || id:ebi-a-GCST90092836	49	0.0940269	0.0403394	0.0197587	0.561724	0.0652055	0.0657867	0.321605	0.142254	0.0671186	0.0393643	55.1692	0.222001	-0.00325385	0.00361525	0.372691	0.0940269	0.0403394	0.0240068	NA	NA	NA
ER- Breast cancer (Combined Oncoarray; iCOGS; GWAS meta analysis) || id:ieu-a-1128	Total lipid levels in IDL || id:ebi-a-GCST90092837	55	0.00638618	0.0378717	0.86609	0.949374	-0.030003	0.0408246	0.462385	-0.0256068	0.0529818	0.630864	96.7937	0.00031398	0.00338615	0.00391196	0.390617	0.00638618	0.0378717	0.86672	NA	NA	NA
ER- Breast cancer (Combined Oncoarray; iCOGS; GWAS meta analysis) || id:ieu-a-1128	Concentration of IDL particles || id:ebi-a-GCST90092838	46	-0.0212136	0.0333316	0.524489	0.915112	-0.0329059	0.0399463	0.410079	-0.0235746	0.0463886	0.613853	61.725	0.0493959	0.000271685	0.00366747	0.941283	-0.0212136	0.0333316	0.527713	NA	NA	NA
ER- Breast cancer (Combined Oncoarray; iCOGS; GWAS meta analysis) || id:ieu-a-1128	Phospholipid levels in IDL || id:ebi-a-GCST90092839	57	0.00153042	0.0343776	0.964492	0.988306	-0.0279323	0.0413365	0.499213	-0.0223186	0.0489396	0.650154	82.8884	0.0112791	0.00230843	0.00335587	0.49442	0.00153042	0.0343776	0.96465	-0.00414108	0.0320651	0.897713
ER- Breast cancer (Combined Oncoarray; iCOGS; GWAS meta analysis) || id:ieu-a-1128	Phospholipids to total lipids ratio in IDL || id:ebi-a-GCST90092840	44	0.0136468	0.0411303	0.740045	0.923581	0.0416824	0.0429449	0.331746	0.00375316	0.0612876	0.95146	83.7821	0.000195534	0.0011571	0.0052645	0.827097	0.0136468	0.0411303	0.741657	NA	NA	NA
ER- Breast cancer (Combined Oncoarray; iCOGS; GWAS meta analysis) || id:ieu-a-1128	Triglyceride levels in IDL || id:ebi-a-GCST90092841	63	-0.0165004	0.0321231	0.607489	0.915112	-0.00456243	0.0397857	0.908703	-0.0681306	0.0484672	0.164885	88.4392	0.0153892	0.00471358	0.00333388	0.162491	-0.0165004	0.0321231	0.609315	NA	NA	NA
ER- Breast cancer (Combined Oncoarray; iCOGS; GWAS meta analysis) || id:ieu-a-1128	Triglycerides to total lipids ratio in IDL || id:ebi-a-GCST90092842	72	0.000840612	0.0323244	0.979253	0.991195	0.0319057	0.0374166	0.393817	-0.027899	0.0461948	0.547834	124.216	9.66208e-05	0.00296799	0.00340259	0.386041	0.000840612	0.0323244	0.979326	NA	NA	NA
ER- Breast cancer (Combined Oncoarray; iCOGS; GWAS meta analysis) || id:ieu-a-1128	Isoleucine levels || id:ebi-a-GCST90092843	8	-0.124607	0.162085	0.442026	0.894551	-0.127651	0.129473	0.32417	-0.221655	0.459961	0.646951	17.4663	0.0146247	0.00495481	0.0217316	0.827218	-0.124607	0.162085	0.467167	-0.0612101	0.12695	0.646778
ER- Breast cancer (Combined Oncoarray; iCOGS; GWAS meta analysis) || id:ieu-a-1128	Cholesterol levels in large HDL || id:ebi-a-GCST90092844	94	0.0651294	0.0323862	0.0443228	0.561724	0.0322701	0.0440537	0.463853	0.0764864	0.0501383	0.130563	129.961	0.00686878	-0.000840383	0.0028222	0.766546	0.0651294	0.0323862	0.047218	NA	NA	NA
ER- Breast cancer (Combined Oncoarray; iCOGS; GWAS meta analysis) || id:ieu-a-1128	Cholesterol to total lipids ratio in large HDL || id:ebi-a-GCST90092845	76	0.0604171	0.0359098	0.092478	0.56237	0.0500669	0.0473323	0.290157	0.0579086	0.0548962	0.294914	116.567	0.0015051	0.000195022	0.00321179	0.951745	0.0604171	0.0359098	0.0966372	0.0550549	0.0344319	0.114093
ER- Breast cancer (Combined Oncoarray; iCOGS; GWAS meta analysis) || id:ieu-a-1128	Cholesteryl ester levels in large HDL || id:ebi-a-GCST90092846	95	0.0755903	0.0320055	0.0181867	0.561724	0.037873	0.0445826	0.395601	0.0732375	0.0500156	0.146486	128.88	0.00987996	0.000169479	0.00275824	0.951137	0.0755903	0.0320055	0.0202498	0.0687232	0.0308733	0.0284319
ER- Breast cancer (Combined Oncoarray; iCOGS; GWAS meta analysis) || id:ieu-a-1128	Cholesteryl esters to total lipids ratio in large HDL || id:ebi-a-GCST90092847	69	0.0892257	0.0396088	0.0242796	0.561724	0.0589715	0.0492725	0.231366	0.0493056	0.0627598	0.434858	112.107	0.000609665	0.002868	0.00349192	0.414374	0.0892257	0.0396088	0.0275104	0.0829846	0.0379715	0.0323566
ER- Breast cancer (Combined Oncoarray; iCOGS; GWAS meta analysis) || id:ieu-a-1128	Free cholesterol levels in large HDL || id:ebi-a-GCST90092848	81	0.0613945	0.0341688	0.0723673	0.561724	0.0395147	0.0423499	0.350793	0.0440105	0.0522711	0.402348	121.598	0.00188216	0.00138716	0.00314445	0.660314	0.0613945	0.0341688	0.0761416	NA	NA	NA
ER- Breast cancer (Combined Oncoarray; iCOGS; GWAS meta analysis) || id:ieu-a-1128	Free cholesterol to total lipids ratio in large HDL || id:ebi-a-GCST90092849	62	0.0250539	0.0287012	0.382705	0.850836	-0.0131611	0.0379526	0.728759	0.0335779	0.0407656	0.413382	77.2096	0.0787134	-0.000882786	0.00297571	0.767748	0.0250539	0.0287012	0.386129	NA	NA	NA
ER- Breast cancer (Combined Oncoarray; iCOGS; GWAS meta analysis) || id:ieu-a-1128	Total lipid levels in large HDL || id:ebi-a-GCST90092850	85	0.0653553	0.0339378	0.054137	0.561724	0.0386595	0.0452309	0.392709	0.0561259	0.0522147	0.285532	124.08	0.00294779	0.000711612	0.00304677	0.8159	0.0653553	0.0339378	0.0575202	NA	NA	NA
ER- Breast cancer (Combined Oncoarray; iCOGS; GWAS meta analysis) || id:ieu-a-1128	Concentration of large HDL particles || id:ebi-a-GCST90092851	87	0.0690874	0.0336767	0.0402196	0.561724	0.0376343	0.0428845	0.380176	0.0618041	0.0517312	0.235522	126.756	0.00281573	0.000560428	0.00300894	0.852689	0.0690874	0.0336767	0.043262	NA	NA	NA
ER- Breast cancer (Combined Oncoarray; iCOGS; GWAS meta analysis) || id:ieu-a-1128	Phospholipid levels in large HDL || id:ebi-a-GCST90092852	75	0.0692106	0.0364985	0.057926	0.561724	0.0247783	0.0443884	0.576698	0.0432219	0.056866	0.449663	121.018	0.000464595	0.00206938	0.0034616	0.551817	0.0692106	0.0364985	0.0618297	NA	NA	NA
ER- Breast cancer (Combined Oncoarray; iCOGS; GWAS meta analysis) || id:ieu-a-1128	Phospholipids to total lipids ratio in large HDL || id:ebi-a-GCST90092853	72	-0.0519377	0.0430323	0.227453	0.768161	-0.0405577	0.0530675	0.444709	-0.0451054	0.0765331	0.557518	119.253	0.00029645	-0.000422511	0.00390104	0.914062	-0.0519377	0.0430323	0.231459	-0.0303371	0.0397014	0.447394
ER- Breast cancer (Combined Oncoarray; iCOGS; GWAS meta analysis) || id:ieu-a-1128	Triglyceride levels in large HDL || id:ebi-a-GCST90092854	50	0.0354641	0.0326911	0.277999	0.795651	0.00223108	0.0370337	0.951961	0.00519841	0.0456092	0.909731	79.1367	0.00410993	0.0036402	0.00382138	0.345572	0.0354641	0.0326911	0.283307	0.0288021	0.030327	0.347012
ER- Breast cancer (Combined Oncoarray; iCOGS; GWAS meta analysis) || id:ieu-a-1128	Triglycerides to total lipids ratio in large HDL || id:ebi-a-GCST90092855	67	-0.0516505	0.034331	0.132457	0.668139	-0.0517089	0.0425861	0.224664	-0.0809448	0.0524417	0.12756	103.052	0.00239751	0.00257694	0.00347822	0.461434	-0.0516505	0.034331	0.137227	NA	NA	NA
ER- Breast cancer (Combined Oncoarray; iCOGS; GWAS meta analysis) || id:ieu-a-1128	Cholesterol levels in large LDL || id:ebi-a-GCST90092856	48	0.00677772	0.03911	0.862417	0.949374	-0.0314742	0.0397311	0.428254	-0.0270341	0.053029	0.61263	85.7574	0.000476124	0.00376029	0.00397733	0.349379	0.00677772	0.03911	0.863161	-0.00121785	0.036721	0.973687
ER- Breast cancer (Combined Oncoarray; iCOGS; GWAS meta analysis) || id:ieu-a-1128	Cholesterol to total lipids ratio in large LDL || id:ebi-a-GCST90092857	56	0.0223269	0.0346002	0.518744	0.915112	-0.0300618	0.0439396	0.493872	-0.0138095	0.0512123	0.788455	71.6175	0.0654815	0.00346371	0.00361668	0.34248	0.0223269	0.0346002	0.521427	NA	NA	NA
ER- Breast cancer (Combined Oncoarray; iCOGS; GWAS meta analysis) || id:ieu-a-1128	Cholesteryl ester levels in large LDL || id:ebi-a-GCST90092858	48	4.42784e-05	0.0386756	0.999087	0.999087	-0.0358011	0.0382517	0.349307	-0.0329077	0.0537339	0.543276	81.354	0.00138441	0.00355668	0.00401635	0.380465	4.42784e-05	0.0386756	0.999091	0.00483965	0.0341626	0.887977
ER- Breast cancer (Combined Oncoarray; iCOGS; GWAS meta analysis) || id:ieu-a-1128	Cholesteryl esters to total lipids ratio in large LDL || id:ebi-a-GCST90092859	33	0.0257038	0.0442557	0.561374	0.915112	-0.0617166	0.0600333	0.303932	0.0286152	0.0864837	0.742965	36.8606	0.254071	-0.000222675	0.00565032	0.968817	0.0257038	0.0442557	0.565442	NA	NA	NA
ER- Breast cancer (Combined Oncoarray; iCOGS; GWAS meta analysis) || id:ieu-a-1128	Free cholesterol levels in large LDL || id:ebi-a-GCST90092860	56	0.0247922	0.0350077	0.478827	0.913344	-0.0286261	0.0374171	0.444239	-0.0194987	0.0458753	0.672499	87.5309	0.00344705	0.00498785	0.00338692	0.146642	0.0247922	0.0350077	0.481817	0.038266	0.0334078	0.257086
ER- Breast cancer (Combined Oncoarray; iCOGS; GWAS meta analysis) || id:ieu-a-1128	Free cholesterol to total lipids ratio in large LDL || id:ebi-a-GCST90092861	79	0.0204554	0.0362059	0.572091	0.915112	0.0482996	0.0413043	0.242258	0.00873341	0.0529153	0.869341	142.598	1.12555e-05	0.000990293	0.00324319	0.760927	0.0204554	0.0362059	0.573712	NA	NA	NA
ER- Breast cancer (Combined Oncoarray; iCOGS; GWAS meta analysis) || id:ieu-a-1128	Total lipid levels in large LDL || id:ebi-a-GCST90092862	46	-0.00970464	0.0385911	0.801448	0.944863	-0.0343692	0.0400672	0.391009	-0.0238207	0.0537566	0.659849	78.9528	0.00131248	0.00156029	0.00409371	0.704931	-0.00970464	0.0385911	0.802593	-0.0177143	0.0359033	0.624192
ER- Breast cancer (Combined Oncoarray; iCOGS; GWAS meta analysis) || id:ieu-a-1128	Concentration of large LDL particles || id:ebi-a-GCST90092863	51	-0.0149323	0.0338086	0.658727	0.91633	-0.0364698	0.0424516	0.39029	-0.0321577	0.0479754	0.505817	68.0116	0.0458689	0.00171926	0.0033721	0.612446	-0.0149323	0.0338086	0.660632	NA	NA	NA
ER- Breast cancer (Combined Oncoarray; iCOGS; GWAS meta analysis) || id:ieu-a-1128	Phospholipid levels in large LDL || id:ebi-a-GCST90092864	46	-0.00495078	0.0372171	0.894174	0.949374	-0.0313063	0.0389763	0.421851	-0.0267816	0.0501224	0.595807	73.537	0.00460433	0.00248305	0.00378836	0.515596	-0.00495078	0.0372171	0.894767	-0.0113362	0.0343847	0.7432
ER- Breast cancer (Combined Oncoarray; iCOGS; GWAS meta analysis) || id:ieu-a-1128	Phospholipids to total lipids ratio in large LDL || id:ebi-a-GCST90092865	40	-0.0355903	0.041585	0.392084	0.863972	-0.0269876	0.0435794	0.535735	-0.0109799	0.0688609	0.874159	65.9829	0.00444002	-0.00240101	0.0053226	0.654484	-0.0355903	0.041585	0.397312	-0.0204446	0.0386771	0.600159
ER- Breast cancer (Combined Oncoarray; iCOGS; GWAS meta analysis) || id:ieu-a-1128	Triglyceride levels in large LDL || id:ebi-a-GCST90092866	64	-0.00409111	0.0341921	0.90476	0.949374	-0.00608165	0.0422823	0.885631	-0.047745	0.0537357	0.377698	91.3062	0.0113821	0.00352257	0.00334699	0.296673	-0.00409111	0.0341921	0.905141	NA	NA	NA
ER- Breast cancer (Combined Oncoarray; iCOGS; GWAS meta analysis) || id:ieu-a-1128	Triglycerides to total lipids ratio in large LDL || id:ebi-a-GCST90092867	66	-0.0118089	0.0336167	0.725378	0.921886	0.0167663	0.0389943	0.667219	0.00226813	0.048267	0.962667	103.842	0.00157504	-0.00138167	0.00337864	0.683948	-0.0118089	0.0336167	0.726514	-0.0168343	0.0303074	0.580552
ER- Breast cancer (Combined Oncoarray; iCOGS; GWAS meta analysis) || id:ieu-a-1128	Cholesterol levels in large VLDL || id:ebi-a-GCST90092868	56	-0.0709921	0.0412253	0.0850602	0.561724	-0.0963573	0.0523651	0.0657531	-0.089887	0.0708755	0.210154	92.4487	0.00117677	0.00141207	0.00429034	0.743333	-0.0709921	0.0412253	0.0906802	NA	NA	NA
ER- Breast cancer (Combined Oncoarray; iCOGS; GWAS meta analysis) || id:ieu-a-1128	Cholesterol to total lipids ratio in large VLDL || id:ebi-a-GCST90092869	55	0.0183674	0.0392745	0.640023	0.915112	0.0218263	0.0472127	0.643868	-0.0160281	0.0650168	0.806231	82.5709	0.00741864	0.00298847	0.0044884	0.508413	0.0183674	0.0392745	0.641904	0.0257738	0.0372186	0.491648
ER- Breast cancer (Combined Oncoarray; iCOGS; GWAS meta analysis) || id:ieu-a-1128	Cholesteryl ester levels in large VLDL || id:ebi-a-GCST90092870	60	-0.0451412	0.0382942	0.238478	0.768161	-0.0796346	0.0533427	0.135467	-0.0818667	0.0671293	0.227576	84.1648	0.0174177	0.00258825	0.00387679	0.507019	-0.0451412	0.0382942	0.243211	NA	NA	NA
ER- Breast cancer (Combined Oncoarray; iCOGS; GWAS meta analysis) || id:ieu-a-1128	Cholesteryl esters to total lipids ratio in large VLDL || id:ebi-a-GCST90092871	59	0.0150776	0.0410932	0.713684	0.921886	0.0383916	0.0490846	0.434125	0.0564695	0.0678083	0.408444	99.4539	0.000578875	-0.00328529	0.00427225	0.445079	0.0150776	0.0410932	0.715019	0.0293193	0.0369869	0.431301
ER- Breast cancer (Combined Oncoarray; iCOGS; GWAS meta analysis) || id:ieu-a-1128	Free cholesterol levels in large VLDL || id:ebi-a-GCST90092872	54	-0.0740543	0.0431649	0.0862329	0.561724	-0.105698	0.0516064	0.0405449	-0.0326849	0.0723071	0.653128	95.6267	0.000301791	-0.00321436	0.00449566	0.477812	-0.0740543	0.0431649	0.0920741	NA	NA	NA
ER- Breast cancer (Combined Oncoarray; iCOGS; GWAS meta analysis) || id:ieu-a-1128	Free cholesterol to total lipids ratio in large VLDL || id:ebi-a-GCST90092873	42	-0.0493383	0.0435853	0.257637	0.772911	-0.0339593	0.0506684	0.502713	-0.0113413	0.0731694	0.8776	62.6573	0.0162978	-0.00320658	0.00494018	0.519996	-0.0493383	0.0435853	0.264214	NA	NA	NA
ER- Breast cancer (Combined Oncoarray; iCOGS; GWAS meta analysis) || id:ieu-a-1128	Total lipid levels in large VLDL || id:ebi-a-GCST90092874	59	-0.0763725	0.0414604	0.0654663	0.561724	-0.101011	0.0510051	0.0476582	-0.0385856	0.0672629	0.568459	95.7156	0.00134053	-0.00286459	0.0040048	0.47735	-0.0763725	0.0414604	0.0705804	NA	NA	NA
ER- Breast cancer (Combined Oncoarray; iCOGS; GWAS meta analysis) || id:ieu-a-1128	Concentration of large VLDL particles || id:ebi-a-GCST90092875	59	-0.0755979	0.0419395	0.0714593	0.561724	-0.102839	0.0521553	0.0486338	-0.0327349	0.068526	0.63469	100.946	0.000409872	-0.00332002	0.00418948	0.431376	-0.0755979	0.0419395	0.0766557	NA	NA	NA
ER- Breast cancer (Combined Oncoarray; iCOGS; GWAS meta analysis) || id:ieu-a-1128	Phospholipid levels in large VLDL || id:ebi-a-GCST90092876	59	-0.0726916	0.0414729	0.0796448	0.561724	-0.107881	0.0480242	0.0246793	-0.0555969	0.0683027	0.419045	100.907	0.000413614	-0.00132498	0.00418698	0.752816	-0.0726916	0.0414729	0.0849293	NA	NA	NA
ER- Breast cancer (Combined Oncoarray; iCOGS; GWAS meta analysis) || id:ieu-a-1128	Phospholipids to total lipids ratio in large VLDL || id:ebi-a-GCST90092877	68	-0.0559727	0.0362382	0.122449	0.662823	-0.0503382	0.0467604	0.281697	-0.0724507	0.0591573	0.225037	102.541	0.00340018	0.00130538	0.00368945	0.724607	-0.0559727	0.0362382	0.12716	NA	NA	NA
ER- Breast cancer (Combined Oncoarray; iCOGS; GWAS meta analysis) || id:ieu-a-1128	Triglyceride levels in large VLDL || id:ebi-a-GCST90092878	59	-0.065932	0.0412162	0.109674	0.620654	-0.0883283	0.0516966	0.0875271	-0.0317093	0.0657776	0.631603	92.045	0.00294764	-0.00264548	0.00395043	0.505773	-0.065932	0.0412162	0.115107	NA	NA	NA
ER- Breast cancer (Combined Oncoarray; iCOGS; GWAS meta analysis) || id:ieu-a-1128	Triglycerides to total lipids ratio in large VLDL || id:ebi-a-GCST90092879	51	0.0386172	0.037492	0.303005	0.811271	0.0288599	0.0489741	0.555667	0.0154032	0.061007	0.801724	66.6215	0.0579599	0.00203002	0.00418874	0.630092	0.0386172	0.037492	0.307962	NA	NA	NA
ER- Breast cancer (Combined Oncoarray; iCOGS; GWAS meta analysis) || id:ieu-a-1128	Linoleic acid levels || id:ebi-a-GCST90092880	46	0.00593657	0.0479634	0.901495	0.949374	-0.0679792	0.054833	0.215068	-0.0488928	0.0979233	0.620058	79.1013	0.00126643	0.00379545	0.00589743	0.52319	0.00593657	0.0479634	0.902046	-0.0112965	0.0449673	0.802817
ER- Breast cancer (Combined Oncoarray; iCOGS; GWAS meta analysis) || id:ieu-a-1128	Ratio of linoleic acid to total fatty acids || id:ebi-a-GCST90092881	39	0.00669215	0.0578428	0.907894	0.949374	-0.140615	0.0611415	0.0214576	-0.137876	0.0834151	0.106815	71.6478	0.000782825	0.0105083	0.00456927	0.0272027	0.00669215	0.0578428	0.908503	0.142615	0.0695817	0.0475413
ER- Breast cancer (Combined Oncoarray; iCOGS; GWAS meta analysis) || id:ieu-a-1128	Lactate levels || id:ebi-a-GCST90092882	10	0.0412655	0.113091	0.715194	0.921886	0.0612943	0.148186	0.679145	0.396654	0.353447	0.294308	6.41215	0.698064	-0.0136988	0.0129077	0.319546	0.0412655	0.0954569	0.6757	NA	NA	NA
ER- Breast cancer (Combined Oncoarray; iCOGS; GWAS meta analysis) || id:ieu-a-1128	LDL cholesterol levels || id:ebi-a-GCST90092883	44	-0.0072535	0.0391902	0.853163	0.949374	-0.0325715	0.0409464	0.426342	-0.0365505	0.0537375	0.500131	76.221	0.00134185	0.00331137	0.00413581	0.427837	-0.0072535	0.0391902	0.854033	-0.0150796	0.0363659	0.680499
ER- Breast cancer (Combined Oncoarray; iCOGS; GWAS meta analysis) || id:ieu-a-1128	Cholesteryl ester levels in LDL || id:ebi-a-GCST90092884	44	-0.0101917	0.03743	0.785401	0.944758	-0.0356317	0.0435935	0.413721	-0.0432066	0.0530735	0.420185	65.7649	0.0142866	0.00345388	0.00392607	0.384012	-0.0101917	0.03743	0.786705	-0.0185097	0.0341753	0.590947
ER- Breast cancer (Combined Oncoarray; iCOGS; GWAS meta analysis) || id:ieu-a-1128	Free cholesterol levels in LDL || id:ebi-a-GCST90092885	47	0.0177027	0.0368132	0.630601	0.915112	-0.0286444	0.036278	0.429773	-0.030579	0.0473584	0.521757	82.5806	0.000750194	0.00621241	0.00392506	0.120481	0.0177027	0.0368132	0.632881	NA	NA	NA
ER- Breast cancer (Combined Oncoarray; iCOGS; GWAS meta analysis) || id:ieu-a-1128	Total lipid levels in LDL || id:ebi-a-GCST90092886	46	-0.0188892	0.0379291	0.618474	0.915112	-0.0341063	0.0418468	0.415057	-0.0338094	0.0529032	0.526084	75.6783	0.00283498	0.00161478	0.00395146	0.684775	-0.0188892	0.0379291	0.620899	-0.0265404	0.0350916	0.453489
ER- Breast cancer (Combined Oncoarray; iCOGS; GWAS meta analysis) || id:ieu-a-1128	Concentration of LDL particles || id:ebi-a-GCST90092887	51	-0.0137919	0.0349682	0.693276	0.921886	-0.0365511	0.0453861	0.420626	-0.0346035	0.0508672	0.499534	70.1495	0.0315167	0.0019998	0.00352781	0.573392	-0.0137919	0.0349682	0.694953	NA	NA	NA
ER- Breast cancer (Combined Oncoarray; iCOGS; GWAS meta analysis) || id:ieu-a-1128	Phospholipid levels in LDL || id:ebi-a-GCST90092888	47	-0.0195464	0.0375023	0.602224	0.915112	-0.0313524	0.0366521	0.392327	-0.022427	0.0503134	0.657919	82.1292	0.000837766	0.000331526	0.00380671	0.930986	-0.0195464	0.0375023	0.604724	-0.0126229	0.0332664	0.70618
ER- Breast cancer (Combined Oncoarray; iCOGS; GWAS meta analysis) || id:ieu-a-1128	Average diameter for LDL particles || id:ebi-a-GCST90092889	34	0.0134813	0.0681906	0.84328	0.949374	-0.0818394	0.0747849	0.27381	0.112418	0.120131	0.35639	62.485	0.00144806	-0.00632973	0.00632755	0.324648	0.0134813	0.0681906	0.844492	0.0292821	0.0633966	0.647287
ER- Breast cancer (Combined Oncoarray; iCOGS; GWAS meta analysis) || id:ieu-a-1128	Triglyceride levels in LDL || id:ebi-a-GCST90092890	68	-0.0355996	0.0369984	0.335953	0.835342	-0.0112778	0.0462976	0.807545	-0.0526739	0.0603462	0.385903	111.18	0.000564687	0.00131491	0.00365681	0.72031	-0.0355996	0.0369984	0.339413	NA	NA	NA
ER- Breast cancer (Combined Oncoarray; iCOGS; GWAS meta analysis) || id:ieu-a-1128	Leucine levels || id:ebi-a-GCST90092891	14	-0.131156	0.107642	0.223053	0.768161	-0.0562796	0.115898	0.627255	-0.0486836	0.239172	0.842115	20.8731	0.075477	-0.00437875	0.0112387	0.703648	-0.131156	0.107642	0.244704	NA	NA	NA
ER- Breast cancer (Combined Oncoarray; iCOGS; GWAS meta analysis) || id:ieu-a-1128	Cholesterol levels in medium HDL || id:ebi-a-GCST90092892	73	0.0542308	0.0447582	0.225651	0.768161	0.0431252	0.0565883	0.446008	0.0348305	0.076835	0.651704	138.441	4.22942e-06	0.00128684	0.00412901	0.756213	0.0542308	0.0447582	0.229612	0.0729456	0.0429909	0.0941202
ER- Breast cancer (Combined Oncoarray; iCOGS; GWAS meta analysis) || id:ieu-a-1128	Cholesterol to total lipids ratio in medium HDL || id:ebi-a-GCST90092893	79	0.0605068	0.0359765	0.0925991	0.56237	0.0476662	0.0449925	0.289406	0.0762103	0.057884	0.191877	123.636	0.000770782	-0.00120282	0.00346081	0.729123	0.0605068	0.0359765	0.0965988	NA	NA	NA
ER- Breast cancer (Combined Oncoarray; iCOGS; GWAS meta analysis) || id:ieu-a-1128	Cholesteryl ester levels in medium HDL || id:ebi-a-GCST90092894	73	0.0513657	0.0449328	0.252969	0.768161	0.0443006	0.0590434	0.45307	0.0494994	0.0773869	0.524468	138.043	4.67871e-06	0.00012493	0.00420245	0.976368	0.0513657	0.0449328	0.256756	0.0595408	0.0416708	0.157498
ER- Breast cancer (Combined Oncoarray; iCOGS; GWAS meta analysis) || id:ieu-a-1128	Cholesteryl esters to total lipids ratio in medium HDL || id:ebi-a-GCST90092895	72	0.0536717	0.0355742	0.131369	0.668139	0.0591655	0.0456652	0.1951	0.0621037	0.0582283	0.289837	104.892	0.00552924	-0.000648266	0.00352949	0.854802	0.0536717	0.0355742	0.135806	NA	NA	NA
ER- Breast cancer (Combined Oncoarray; iCOGS; GWAS meta analysis) || id:ieu-a-1128	Free cholesterol levels in medium HDL || id:ebi-a-GCST90092896	71	0.0639639	0.0446425	0.151914	0.668139	0.045908	0.050864	0.366757	0.0270277	0.0757531	0.722341	139.608	1.53432e-06	0.00256305	0.00423648	0.547167	0.0639639	0.0446425	0.156365	0.072426	0.041346	0.0843332
ER- Breast cancer (Combined Oncoarray; iCOGS; GWAS meta analysis) || id:ieu-a-1128	Free cholesterol to total lipids ratio in medium HDL || id:ebi-a-GCST90092897	75	0.064012	0.0368776	0.0825996	0.561724	0.0340726	0.046736	0.465976	0.0565233	0.0576886	0.330421	127.31	0.000116693	0.000621184	0.00366287	0.865802	0.064012	0.0368776	0.0867618	0.0686566	0.0355923	0.0576217
ER- Breast cancer (Combined Oncoarray; iCOGS; GWAS meta analysis) || id:ieu-a-1128	Total lipid levels in medium HDL || id:ebi-a-GCST90092898	62	0.0240578	0.0454828	0.596845	0.915112	0.050589	0.0549674	0.357392	0.0396863	0.0798	0.62078	115.48	3.16743e-05	-0.00109614	0.00458148	0.811723	0.0240578	0.0454828	0.598765	0.0345991	0.0413055	0.405614
ER- Breast cancer (Combined Oncoarray; iCOGS; GWAS meta analysis) || id:ieu-a-1128	Concentration of medium HDL particles || id:ebi-a-GCST90092899	67	0.0445938	0.0450056	0.321759	0.834562	0.0493873	0.0548051	0.367511	-0.00949865	0.0772472	0.902515	126.776	1.01809e-05	0.003672	0.00425764	0.391611	0.0445938	0.0450056	0.325378	0.0541748	0.0413454	0.194778
ER- Breast cancer (Combined Oncoarray; iCOGS; GWAS meta analysis) || id:ieu-a-1128	Phospholipid levels in medium HDL || id:ebi-a-GCST90092900	61	0.00318709	0.0436762	0.941829	0.969072	0.0537361	0.0521365	0.30269	0.0494329	0.0776513	0.526847	104.805	0.000307118	-0.00326772	0.00452816	0.473364	0.00318709	0.0436762	0.942072	0.0141082	0.0390801	0.719406
ER- Breast cancer (Combined Oncoarray; iCOGS; GWAS meta analysis) || id:ieu-a-1128	Phospholipids to total lipids ratio in medium HDL || id:ebi-a-GCST90092901	74	-0.105248	0.0415717	0.0113505	0.561724	-0.0530676	0.0553958	0.338077	-0.114792	0.0711929	0.111247	119.205	0.0005214	0.000643638	0.00388377	0.868838	-0.105248	0.0415717	0.0135027	NA	NA	NA
ER- Breast cancer (Combined Oncoarray; iCOGS; GWAS meta analysis) || id:ieu-a-1128	Triglyceride levels in medium HDL || id:ebi-a-GCST90092902	51	-0.0177414	0.0342895	0.604877	0.915112	-0.00268656	0.0410116	0.94777	-0.0264992	0.0552668	0.633732	75.496	0.0114133	0.000875772	0.00430771	0.83974	-0.0177414	0.0342895	0.607158	-0.0242578	0.0322975	0.456201
ER- Breast cancer (Combined Oncoarray; iCOGS; GWAS meta analysis) || id:ieu-a-1128	Triglycerides to total lipids ratio in medium HDL || id:ebi-a-GCST90092903	68	-0.0479893	0.032793	0.143358	0.668139	-0.0522312	0.0416574	0.209905	-0.0845831	0.0516152	0.106029	97.6641	0.00858914	0.00323516	0.00352105	0.361544	-0.0479893	0.032793	0.148033	NA	NA	NA
ER- Breast cancer (Combined Oncoarray; iCOGS; GWAS meta analysis) || id:ieu-a-1128	Cholesterol levels in medium LDL || id:ebi-a-GCST90092904	46	-0.0218067	0.0393992	0.579933	0.915112	-0.0386199	0.0427761	0.366612	-0.0325726	0.0576236	0.574765	73.9875	0.00416298	0.00103565	0.00400732	0.797273	-0.0218067	0.0393992	0.582673	-0.029131	0.0363545	0.427261
ER- Breast cancer (Combined Oncoarray; iCOGS; GWAS meta analysis) || id:ieu-a-1128	Cholesterol to total lipids ratio in medium LDL || id:ebi-a-GCST90092905	38	0.0421866	0.0534347	0.429821	0.884507	-0.0267328	0.0635563	0.674035	0.0160842	0.093299	0.864093	62.266	0.0057855	0.00194025	0.00565105	0.733338	0.0421866	0.0534347	0.434851	NA	NA	NA
ER- Breast cancer (Combined Oncoarray; iCOGS; GWAS meta analysis) || id:ieu-a-1128	Cholesteryl ester levels in medium LDL || id:ebi-a-GCST90092906	51	-0.0185015	0.0426343	0.664319	0.917028	-0.0455321	0.0493959	0.356643	-0.0613849	0.0652349	0.35133	90.6655	0.000381654	0.00366741	0.0042149	0.388485	-0.0185015	0.0426343	0.666186	-0.0259998	0.0400497	0.519248
ER- Breast cancer (Combined Oncoarray; iCOGS; GWAS meta analysis) || id:ieu-a-1128	Cholesteryl esters to total lipids ratio in medium LDL || id:ebi-a-GCST90092907	40	0.00593441	0.0549127	0.91394	0.949374	-0.0492385	0.0597778	0.410114	-0.0724998	0.0948273	0.449264	81.5215	7.82045e-05	0.00621174	0.00612384	0.316829	0.00593441	0.0549127	0.914494	-0.003611	0.0515155	0.944485
ER- Breast cancer (Combined Oncoarray; iCOGS; GWAS meta analysis) || id:ieu-a-1128	Free cholesterol levels in medium LDL || id:ebi-a-GCST90092908	48	-0.0049329	0.0354747	0.889407	0.949374	-0.0301499	0.0354047	0.394448	-0.0229315	0.0464991	0.624245	77.7741	0.00316047	0.00218185	0.0036093	0.548475	-0.0049329	0.0354747	0.890001	-0.0108555	0.0329368	0.74321
ER- Breast cancer (Combined Oncoarray; iCOGS; GWAS meta analysis) || id:ieu-a-1128	Free cholesterol to total lipids ratio in medium LDL || id:ebi-a-GCST90092909	71	0.0110439	0.035642	0.756669	0.923581	0.0522868	0.0443692	0.238618	0.0350632	0.0521689	0.503758	123.217	8.98121e-05	-0.00216104	0.00341449	0.528888	0.0110439	0.035642	0.75759	0.0196248	0.0336028	0.561109
ER- Breast cancer (Combined Oncoarray; iCOGS; GWAS meta analysis) || id:ieu-a-1128	Total lipid levels in medium LDL || id:ebi-a-GCST90092910	49	-0.0178515	0.0397053	0.653	0.915112	-0.0394681	0.0443764	0.373791	-0.0423173	0.0583039	0.471557	82.7798	0.00134634	0.00233316	0.00404664	0.566982	-0.0178515	0.0397053	0.655023	-0.0250341	0.0370254	0.50227
ER- Breast cancer (Combined Oncoarray; iCOGS; GWAS meta analysis) || id:ieu-a-1128	Concentration of medium LDL particles || id:ebi-a-GCST90092911	47	-0.0210004	0.0428008	0.623671	0.915112	-0.0450166	0.050608	0.373727	-0.0214403	0.066166	0.74741	79.2383	0.00167506	3.84891e-05	0.0043791	0.993026	-0.0210004	0.0428008	0.626003	-0.0286711	0.0397615	0.474592
ER- Breast cancer (Combined Oncoarray; iCOGS; GWAS meta analysis) || id:ieu-a-1128	Phospholipid levels in medium LDL || id:ebi-a-GCST90092912	47	-0.0289655	0.0341008	0.395655	0.864193	-0.0351257	0.0414725	0.397016	-0.0372089	0.0482786	0.444906	64.7586	0.0353923	0.000891587	0.00365772	0.808528	-0.0289655	0.0341008	0.400054	NA	NA	NA
ER- Breast cancer (Combined Oncoarray; iCOGS; GWAS meta analysis) || id:ieu-a-1128	Phospholipids to total lipids ratio in medium LDL || id:ebi-a-GCST90092913	34	-0.0574101	0.0535796	0.283948	0.798331	-0.0673088	0.0515699	0.191826	-0.013137	0.0861233	0.879721	74.838	4.33561e-05	-0.0042815	0.00648476	0.513824	-0.0574101	0.0535796	0.291722	-0.0723845	0.0506186	0.162409
ER- Breast cancer (Combined Oncoarray; iCOGS; GWAS meta analysis) || id:ieu-a-1128	Triglyceride levels in medium LDL || id:ebi-a-GCST90092914	63	-0.0373202	0.0401246	0.352316	0.835342	-0.0228504	0.0471488	0.627929	-0.0282215	0.0679591	0.6794	109.761	0.000177933	-0.000691658	0.00415168	0.868238	-0.0373202	0.0401246	0.355923	-0.0475104	0.0381043	0.217219
ER- Breast cancer (Combined Oncoarray; iCOGS; GWAS meta analysis) || id:ieu-a-1128	Triglycerides to total lipids ratio in medium LDL || id:ebi-a-GCST90092915	61	0.00270408	0.0294629	0.926874	0.957641	0.0331813	0.0346887	0.338796	0.011104	0.0411006	0.787974	85.4086	0.0172634	-0.00098451	0.00333112	0.768612	0.00270408	0.0294629	0.927179	NA	NA	NA
ER- Breast cancer (Combined Oncoarray; iCOGS; GWAS meta analysis) || id:ieu-a-1128	Cholesterol levels in medium VLDL || id:ebi-a-GCST90092916	46	0.00428083	0.039308	0.913278	0.949374	-0.0445728	0.0498122	0.370885	-0.0243843	0.0594348	0.683599	68.4384	0.0137009	0.0026305	0.00407005	0.521438	0.00428083	0.039308	0.913762	NA	NA	NA
ER- Breast cancer (Combined Oncoarray; iCOGS; GWAS meta analysis) || id:ieu-a-1128	Cholesterol to total lipids ratio in medium VLDL || id:ebi-a-GCST90092917	69	0.0358762	0.0335798	0.285347	0.798331	0.0131286	0.0440623	0.765737	0.00185239	0.0501337	0.970636	94.2092	0.0194302	0.00288928	0.00315813	0.36354	0.0358762	0.0335798	0.289125	NA	NA	NA
ER- Breast cancer (Combined Oncoarray; iCOGS; GWAS meta analysis) || id:ieu-a-1128	Cholesteryl ester levels in medium VLDL || id:ebi-a-GCST90092918	45	0.00729221	0.0346929	0.833517	0.949374	-0.0315271	0.0452775	0.486236	-0.0181757	0.0506826	0.721636	55.3458	0.117313	0.0025761	0.00371754	0.492062	0.00729221	0.0346929	0.834487	NA	NA	NA
ER- Breast cancer (Combined Oncoarray; iCOGS; GWAS meta analysis) || id:ieu-a-1128	Cholesteryl esters to total lipids ratio in medium VLDL || id:ebi-a-GCST90092919	69	0.0276845	0.0335668	0.409509	0.866524	0.0347783	0.0444592	0.434067	0.019386	0.0502528	0.700889	93.0076	0.0237266	0.000717546	0.00321521	0.82408	0.0276845	0.0335668	0.412393	NA	NA	NA
ER- Breast cancer (Combined Oncoarray; iCOGS; GWAS meta analysis) || id:ieu-a-1128	Free cholesterol levels in medium VLDL || id:ebi-a-GCST90092920	61	-0.0160862	0.0386507	0.677268	0.921528	-0.0567817	0.0556671	0.307717	-0.0386919	0.0637426	0.546179	87.01	0.0129075	0.00165417	0.00369447	0.65598	-0.0160862	0.0386507	0.678753	NA	NA	NA
ER- Breast cancer (Combined Oncoarray; iCOGS; GWAS meta analysis) || id:ieu-a-1128	Free cholesterol to total lipids ratio in medium VLDL || id:ebi-a-GCST90092921	64	0.0241377	0.0321416	0.452665	0.894551	0.00975397	0.0436522	0.823187	0.0336146	0.0502148	0.505715	78.6065	0.0888273	-0.000808326	0.00327337	0.80577	0.0241377	0.0321416	0.455461	NA	NA	NA
ER- Breast cancer (Combined Oncoarray; iCOGS; GWAS meta analysis) || id:ieu-a-1128	Total lipid levels in medium VLDL || id:ebi-a-GCST90092922	57	-0.0275074	0.0439676	0.531558	0.915112	-0.0826823	0.0512669	0.106792	-0.0825862	0.0758069	0.280715	99.8497	0.000284935	0.00398442	0.00446317	0.37589	-0.0275074	0.0439676	0.534099	NA	NA	NA
ER- Breast cancer (Combined Oncoarray; iCOGS; GWAS meta analysis) || id:ieu-a-1128	Concentration of medium VLDL particles || id:ebi-a-GCST90092923	59	-0.00927854	0.0413106	0.822287	0.949374	-0.075104	0.0551952	0.173609	-0.0764332	0.0712959	0.288213	91.7445	0.0031388	0.00476922	0.00413267	0.253304	-0.00927854	0.0413106	0.823076	NA	NA	NA
ER- Breast cancer (Combined Oncoarray; iCOGS; GWAS meta analysis) || id:ieu-a-1128	Phospholipid levels in medium VLDL || id:ebi-a-GCST90092924	62	-0.0132458	0.0384168	0.730251	0.923008	-0.0662826	0.0551115	0.229092	-0.0500299	0.0647257	0.442584	87.1115	0.0157597	0.00258984	0.00365936	0.481853	-0.0132458	0.0384168	0.731437	NA	NA	NA
ER- Breast cancer (Combined Oncoarray; iCOGS; GWAS meta analysis) || id:ieu-a-1128	Phospholipids to total lipids ratio in medium VLDL || id:ebi-a-GCST90092925	58	0.00837164	0.0357895	0.815052	0.949374	-0.0129344	0.0449999	0.773782	0.0491069	0.0544744	0.3712	87.2702	0.0060764	-0.00368448	0.00371417	0.325461	0.00837164	0.0357895	0.81589	NA	NA	NA
ER- Breast cancer (Combined Oncoarray; iCOGS; GWAS meta analysis) || id:ieu-a-1128	Triglyceride levels in medium VLDL || id:ebi-a-GCST90092926	57	-0.0701584	0.0377005	0.0627528	0.561724	-0.105228	0.0510045	0.0391027	-0.0652431	0.0609072	0.288763	79.1816	0.0224135	-0.000384891	0.00372487	0.918077	-0.0701584	0.0377005	0.0680056	NA	NA	NA
ER- Breast cancer (Combined Oncoarray; iCOGS; GWAS meta analysis) || id:ieu-a-1128	Triglycerides to total lipids ratio in medium VLDL || id:ebi-a-GCST90092927	73	-0.0331256	0.0333915	0.321179	0.834562	-0.019401	0.0438722	0.658333	0.0052339	0.0498854	0.916736	100.333	0.0153313	-0.00319406	0.00308721	0.304363	-0.0331256	0.0333915	0.324501	-0.0429641	0.0319482	0.182969
ER- Breast cancer (Combined Oncoarray; iCOGS; GWAS meta analysis) || id:ieu-a-1128	Monounsaturated fatty acid levels || id:ebi-a-GCST90092928	63	-0.051958	0.0421098	0.217251	0.768161	-0.0681325	0.0525262	0.194592	-0.109729	0.0697793	0.121003	100.218	0.00152173	0.00406589	0.00391736	0.303406	-0.051958	0.0421098	0.221908	-0.0606015	0.0396735	0.131804
ER- Breast cancer (Combined Oncoarray; iCOGS; GWAS meta analysis) || id:ieu-a-1128	Ratio of monounsaturated fatty acids to total fatty acids || id:ebi-a-GCST90092929	61	-0.0732927	0.0370019	0.0476159	0.561724	-0.120066	0.0467765	0.0102641	-0.114262	0.0567471	0.0486278	88.9958	0.00889762	0.00343941	0.00360989	0.344592	-0.0732927	0.0370019	0.0522055	NA	NA	NA
ER- Breast cancer (Combined Oncoarray; iCOGS; GWAS meta analysis) || id:ieu-a-1128	Total cholesterol minus HDL-C levels || id:ebi-a-GCST90092930	46	-0.0131244	0.0374018	0.725661	0.921886	-0.0379421	0.0429776	0.377326	-0.0397076	0.0539934	0.465988	68.8808	0.0125111	0.00267801	0.00390134	0.496042	-0.0131244	0.0374018	0.727299	-0.0203319	0.0342864	0.556215
ER- Breast cancer (Combined Oncoarray; iCOGS; GWAS meta analysis) || id:ieu-a-1128	Omega-3 fatty acid levels || id:ebi-a-GCST90092931	49	0.021135	0.0362177	0.55952	0.915112	0.0913358	0.0350766	0.00921699	0.0641644	0.0511152	0.215579	92.0554	0.00013555	-0.00534101	0.0044963	0.240854	0.021135	0.0362177	0.562252	-0.0673532	0.0509729	0.19278
ER- Breast cancer (Combined Oncoarray; iCOGS; GWAS meta analysis) || id:ieu-a-1128	Ratio of omega-3 fatty acids to total fatty acids || id:ebi-a-GCST90092932	35	0.0547096	0.0304525	0.0724063	0.561724	0.0799788	0.0292321	0.00621919	0.0605863	0.039639	0.13593	46.3684	0.0766895	-0.000883377	0.00373503	0.814498	0.0547096	0.0304525	0.081296	NA	NA	NA
ER- Breast cancer (Combined Oncoarray; iCOGS; GWAS meta analysis) || id:ieu-a-1128	Omega-6 fatty acid levels || id:ebi-a-GCST90092933	58	0.0158915	0.0410331	0.698546	0.921886	-0.0646935	0.0537136	0.228429	-0.0392676	0.0781212	0.617182	80.8736	0.0204906	0.00371522	0.00447288	0.409721	0.0158915	0.0410331	0.699989	-0.000109219	0.0385254	0.997748
ER- Breast cancer (Combined Oncoarray; iCOGS; GWAS meta analysis) || id:ieu-a-1128	Ratio of omega-6 fatty acids to omega-3 fatty acids || id:ebi-a-GCST90092934	31	-0.0264157	0.0348902	0.448984	0.894551	-0.0798131	0.0304498	0.00876364	-0.0744656	0.0465097	0.120199	51.463	0.00869699	0.00736949	0.0048427	0.138896	-0.0264157	0.0348902	0.45489	NA	NA	NA
ER- Breast cancer (Combined Oncoarray; iCOGS; GWAS meta analysis) || id:ieu-a-1128	Ratio of omega-6 fatty acids to total fatty acids || id:ebi-a-GCST90092935	50	0.0412077	0.0471628	0.382263	0.850836	0.0906033	0.0630535	0.150738	0.0855486	0.0808353	0.295212	69.8983	0.0265502	-0.00294737	0.00435125	0.501429	0.0412077	0.0471628	0.386525	NA	NA	NA
ER- Breast cancer (Combined Oncoarray; iCOGS; GWAS meta analysis) || id:ieu-a-1128	Phenylalanine levels || id:ebi-a-GCST90092936	5	-0.117986	0.255754	0.644566	0.915112	-0.0781644	0.190203	0.681107	0.361893	0.698494	0.640171	11.692	0.0197949	-0.0217287	0.0291451	0.510047	-0.117986	0.255754	0.668536	NA	NA	NA
ER- Breast cancer (Combined Oncoarray; iCOGS; GWAS meta analysis) || id:ieu-a-1128	Phosphatidylcholine levels || id:ebi-a-GCST90092937	53	0.0246247	0.049575	0.619389	0.915112	0.00139115	0.0530552	0.979081	0.0080809	0.0900393	0.928839	110.402	4.32334e-06	0.0011986	0.00542339	0.825971	0.0246247	0.049575	0.621482	NA	NA	NA
ER- Breast cancer (Combined Oncoarray; iCOGS; GWAS meta analysis) || id:ieu-a-1128	Phosphoglycerides levels || id:ebi-a-GCST90092938	50	0.0193821	0.0512279	0.705169	0.921886	0.00106211	0.0578683	0.985357	0.01729	0.0965025	0.858561	103.209	9.74451e-06	0.000146236	0.00569313	0.979614	0.0193821	0.0512279	0.706804	0.00377729	0.0490554	0.938943
ER- Breast cancer (Combined Oncoarray; iCOGS; GWAS meta analysis) || id:ieu-a-1128	Polyunsaturated fatty acid levels || id:ebi-a-GCST90092939	60	0.0395277	0.0413504	0.339112	0.835342	-0.0195074	0.0523791	0.709574	-0.0578575	0.0789764	0.466758	100.995	0.000547896	0.00692449	0.00480054	0.154557	0.0395277	0.0413504	0.343013	NA	NA	NA
ER- Breast cancer (Combined Oncoarray; iCOGS; GWAS meta analysis) || id:ieu-a-1128	Ratio of polyunsaturated fatty acids to monounsaturated fatty acids || id:ebi-a-GCST90092940	53	0.0898781	0.0400326	0.0247602	0.561724	0.12766	0.0513984	0.0130015	0.0828912	0.0641693	0.202264	74.253	0.0230554	0.000558915	0.00398719	0.889072	0.0898781	0.0400326	0.0290387	NA	NA	NA
ER- Breast cancer (Combined Oncoarray; iCOGS; GWAS meta analysis) || id:ieu-a-1128	Ratio of polyunsaturated fatty acids to total fatty acids || id:ebi-a-GCST90092941	45	0.0710331	0.0484766	0.142837	0.668139	0.11908	0.0626704	0.0574208	0.138436	0.0846448	0.109245	61.2966	0.0431731	-0.00449313	0.00462403	0.336638	0.0710331	0.0484766	0.149947	NA	NA	NA
ER- Breast cancer (Combined Oncoarray; iCOGS; GWAS meta analysis) || id:ieu-a-1128	Pyruvate levels || id:ebi-a-GCST90092942	20	0.0128902	0.0731029	0.860035	0.949374	-0.00583461	0.091716	0.949276	-0.0879332	0.162143	0.594251	22.6093	0.254989	0.00545807	0.00780721	0.493421	0.0128902	0.0731029	0.861901	NA	NA	NA
ER- Breast cancer (Combined Oncoarray; iCOGS; GWAS meta analysis) || id:ieu-a-1128	Remnant cholesterol (non-HDL, non-LDL -cholesterol) || id:ebi-a-GCST90092943	48	-0.0137964	0.0383944	0.719345	0.921886	-0.0395896	0.0494035	0.422928	-0.0501555	0.0593858	0.402722	70.2761	0.0155218	0.00320201	0.00397901	0.425118	-0.0137964	0.0383944	0.720954	NA	NA	NA
ER- Breast cancer (Combined Oncoarray; iCOGS; GWAS meta analysis) || id:ieu-a-1128	Cholesterol levels in small HDL || id:ebi-a-GCST90092944	42	0.0184833	0.0546559	0.735232	0.923581	-0.00425956	0.0639234	0.946872	-0.0641804	0.104711	0.543393	74.1988	0.00114659	0.00546714	0.00590318	0.35993	0.0184833	0.0546559	0.736957	0.0043022	0.0510055	0.933201
ER- Breast cancer (Combined Oncoarray; iCOGS; GWAS meta analysis) || id:ieu-a-1128	Cholesterol to total lipids ratio in small HDL || id:ebi-a-GCST90092945	61	0.0107821	0.0356719	0.762457	0.926106	-0.00731226	0.0390987	0.851644	-0.00697571	0.0522265	0.8942	102.062	0.000577391	0.00175604	0.0037504	0.641347	0.0107821	0.0356719	0.763502	-0.000455436	0.0345696	0.989533
ER- Breast cancer (Combined Oncoarray; iCOGS; GWAS meta analysis) || id:ieu-a-1128	Cholesteryl ester levels in small HDL || id:ebi-a-GCST90092946	47	0.00510078	0.0478233	0.91506	0.949374	-0.0171148	0.0555884	0.758171	-0.0146003	0.0852013	0.864707	77.6101	0.0024472	0.00144087	0.00513284	0.780215	0.00510078	0.0478233	0.915523	-0.00662148	0.0446409	0.882747
ER- Breast cancer (Combined Oncoarray; iCOGS; GWAS meta analysis) || id:ieu-a-1128	Cholesteryl esters to total lipids ratio in small HDL || id:ebi-a-GCST90092947	53	-0.000241197	0.0384523	0.994995	0.999087	-0.00114465	0.0401132	0.977235	-0.0101111	0.05584	0.857028	101.639	4.67175e-05	0.00107481	0.00437263	0.80682	-0.000241197	0.0384523	0.995019	-0.0109001	0.0371968	0.770681
ER- Breast cancer (Combined Oncoarray; iCOGS; GWAS meta analysis) || id:ieu-a-1128	Free cholesterol levels in small HDL || id:ebi-a-GCST90092948	47	0.0211644	0.0545925	0.698252	0.921886	-0.0215154	0.0628647	0.732163	-0.155833	0.111325	0.168427	86.8755	0.000255114	0.0106962	0.0059067	0.0768415	0.0211644	0.0545925	0.70004	-0.0107917	0.0481391	0.823656
ER- Breast cancer (Combined Oncoarray; iCOGS; GWAS meta analysis) || id:ieu-a-1128	Free cholesterol to total lipids ratio in small HDL || id:ebi-a-GCST90092949	73	0.0337758	0.024692	0.171348	0.682548	0.0108012	0.0328017	0.741938	0.013474	0.0342743	0.695408	87.0681	0.108954	0.00247625	0.00289348	0.394985	0.0337758	0.024692	0.175602	NA	NA	NA
ER- Breast cancer (Combined Oncoarray; iCOGS; GWAS meta analysis) || id:ieu-a-1128	Total lipid levels in small HDL || id:ebi-a-GCST90092950	46	-0.0260171	0.0489765	0.595269	0.915112	-0.0781113	0.0607909	0.198821	-0.0852244	0.0879306	0.337732	71.8345	0.00669576	0.00394326	0.00485538	0.421083	-0.0260171	0.0489765	0.597882	-0.0422869	0.0441829	0.343752
ER- Breast cancer (Combined Oncoarray; iCOGS; GWAS meta analysis) || id:ieu-a-1128	Concentration of small HDL particles || id:ebi-a-GCST90092951	44	-0.00760231	0.0531103	0.886178	0.949374	-0.0145069	0.0617492	0.814261	-0.130343	0.0964032	0.183591	77.1281	0.00107435	0.00815683	0.00538066	0.137022	-0.00760231	0.0531103	0.886847	-0.0327276	0.0451179	0.47234
ER- Breast cancer (Combined Oncoarray; iCOGS; GWAS meta analysis) || id:ieu-a-1128	Phospholipid levels in small HDL || id:ebi-a-GCST90092952	52	0.0074618	0.0491108	0.879236	0.949374	0.000822416	0.0609526	0.989235	-0.0726356	0.0873294	0.409509	89.2542	0.00073894	0.00526242	0.00474921	0.273137	0.0074618	0.0491108	0.879835	-0.0112061	0.0457378	0.807454
ER- Breast cancer (Combined Oncoarray; iCOGS; GWAS meta analysis) || id:ieu-a-1128	Phospholipids to total lipids ratio in small HDL || id:ebi-a-GCST90092953	57	0.00512648	0.03327	0.877541	0.949374	0.0360272	0.0432083	0.404392	0.0432989	0.0477498	0.368476	72.7491	0.0656082	-0.00363383	0.00326704	0.270861	0.00512648	0.03327	0.878095	NA	NA	NA
ER- Breast cancer (Combined Oncoarray; iCOGS; GWAS meta analysis) || id:ieu-a-1128	Triglyceride levels in small HDL || id:ebi-a-GCST90092954	63	-0.0676871	0.0331774	0.0413345	0.561724	-0.0660674	0.0446811	0.139235	-0.0357445	0.0551216	0.519117	83.4749	0.0358839	-0.00268831	0.00369659	0.46986	-0.0676871	0.0331774	0.0455999	NA	NA	NA
ER- Breast cancer (Combined Oncoarray; iCOGS; GWAS meta analysis) || id:ieu-a-1128	Triglycerides to total lipids ratio in small HDL || id:ebi-a-GCST90092955	80	-0.0430566	0.0319836	0.178235	0.693446	-0.0569906	0.0455337	0.210711	-0.0858035	0.0510838	0.0970248	107.989	0.0168319	0.0033498	0.00312331	0.286795	-0.0430566	0.0319836	0.182085	NA	NA	NA
ER- Breast cancer (Combined Oncoarray; iCOGS; GWAS meta analysis) || id:ieu-a-1128	Cholesterol levels in small LDL || id:ebi-a-GCST90092956	51	-0.0173293	0.0375665	0.644586	0.915112	-0.0349037	0.0395907	0.377986	-0.0241829	0.0522522	0.645549	85.3788	0.0013485	0.000708389	0.00371422	0.84953	-0.0173293	0.0375665	0.646587	-0.0232386	0.0351033	0.511068
ER- Breast cancer (Combined Oncoarray; iCOGS; GWAS meta analysis) || id:ieu-a-1128	Cholesterol to total lipids ratio in small LDL || id:ebi-a-GCST90092957	35	-0.0357685	0.0550753	0.51605	0.915112	-0.0510998	0.0740393	0.490086	-0.017437	0.109817	0.874808	45.363	0.0921304	-0.00111284	0.0057393	0.847444	-0.0357685	0.0550753	0.520413	NA	NA	NA
ER- Breast cancer (Combined Oncoarray; iCOGS; GWAS meta analysis) || id:ieu-a-1128	Cholesteryl ester levels in small LDL || id:ebi-a-GCST90092958	52	-0.0245598	0.0394742	0.533828	0.915112	-0.0427675	0.0471796	0.364681	-0.0345885	0.0596527	0.564632	84.9268	0.00200728	0.000897748	0.00397392	0.822192	-0.0245598	0.0394742	0.5366	-0.0316987	0.0368438	0.3937
ER- Breast cancer (Combined Oncoarray; iCOGS; GWAS meta analysis) || id:ieu-a-1128	Cholesteryl esters to total lipids ratio in small LDL || id:ebi-a-GCST90092959	41	0.00610615	0.0472416	0.897157	0.949374	0.00231905	0.0490373	0.962281	-0.0991181	0.0719482	0.176172	90.4614	8.92772e-06	0.0106027	0.00559272	0.0654145	0.00610615	0.0472416	0.897805	-0.00528097	0.0437134	0.904462
ER- Breast cancer (Combined Oncoarray; iCOGS; GWAS meta analysis) || id:ieu-a-1128	Free cholesterol levels in small LDL || id:ebi-a-GCST90092960	50	-0.00794087	0.0271652	0.770043	0.930781	-0.0264703	0.0324369	0.414469	-0.00729756	0.034471	0.833237	58.8367	0.158568	-9.07098e-05	0.00294071	0.97552	-0.00794087	0.0271652	0.771278	NA	NA	NA
ER- Breast cancer (Combined Oncoarray; iCOGS; GWAS meta analysis) || id:ieu-a-1128	Free cholesterol to total lipids ratio in small LDL || id:ebi-a-GCST90092961	67	0.022972	0.0334112	0.491735	0.915112	-0.0196814	0.0350973	0.574956	-0.0185226	0.0454674	0.685066	117.693	9.51599e-05	0.00459734	0.00344016	0.186087	0.022972	0.0334112	0.494144	0.0319656	0.0323059	0.326104
ER- Breast cancer (Combined Oncoarray; iCOGS; GWAS meta analysis) || id:ieu-a-1128	Total lipid levels in small LDL || id:ebi-a-GCST90092962	51	-0.0213349	0.0358121	0.551345	0.915112	-0.0338882	0.0386643	0.380774	-0.0255625	0.0492632	0.606168	82.1165	0.00282388	0.00046546	0.00368236	0.899931	-0.0213349	0.0358121	0.554032	-0.0268882	0.0333327	0.423759
ER- Breast cancer (Combined Oncoarray; iCOGS; GWAS meta analysis) || id:ieu-a-1128	Concentration of small LDL particles || id:ebi-a-GCST90092963	53	-0.0363273	0.0393252	0.355607	0.835342	-0.0426456	0.0465078	0.359166	-0.0228747	0.059717	0.703274	88.4531	0.00120803	-0.00121008	0.00401481	0.764332	-0.0363273	0.0393252	0.359874	NA	NA	NA
ER- Breast cancer (Combined Oncoarray; iCOGS; GWAS meta analysis) || id:ieu-a-1128	Phospholipid levels in small LDL || id:ebi-a-GCST90092964	47	-0.0172686	0.0327309	0.597782	0.915112	-0.0272656	0.0318371	0.391772	-0.0207099	0.0419156	0.623649	79.421	0.00160449	0.000482358	0.00360701	0.894214	-0.0172686	0.0327309	0.600318	-0.0212833	0.0307887	0.492948
ER- Breast cancer (Combined Oncoarray; iCOGS; GWAS meta analysis) || id:ieu-a-1128	Phospholipids to total lipids ratio in small LDL || id:ebi-a-GCST90092965	42	-0.0128966	0.0520915	0.804462	0.944863	-0.0304559	0.0491084	0.535141	0.135828	0.0783506	0.0906945	105.974	1.1718e-07	-0.0143996	0.00590337	0.0192497	-0.0128966	0.0520915	0.805698	-0.00539338	0.0440964	0.903299
ER- Breast cancer (Combined Oncoarray; iCOGS; GWAS meta analysis) || id:ieu-a-1128	Triglyceride levels in small LDL || id:ebi-a-GCST90092966	63	-0.0416658	0.0372829	0.263755	0.773892	-0.0589693	0.0495589	0.234092	-0.0400727	0.061192	0.515015	93.8773	0.00556024	-0.000123874	0.00375458	0.973788	-0.0416658	0.0372829	0.268067	-0.0501268	0.0349682	0.156823
ER- Breast cancer (Combined Oncoarray; iCOGS; GWAS meta analysis) || id:ieu-a-1128	Triglycerides to total lipids ratio in small LDL || id:ebi-a-GCST90092967	63	-0.0218762	0.0320775	0.495253	0.915112	0.0264004	0.0374224	0.480518	-0.00640584	0.045556	0.888638	103.563	0.000735687	-0.00170201	0.0035368	0.632076	-0.0218762	0.0320775	0.497793	NA	NA	NA
ER- Breast cancer (Combined Oncoarray; iCOGS; GWAS meta analysis) || id:ieu-a-1128	Cholesterol levels in small VLDL || id:ebi-a-GCST90092968	63	-0.0297561	0.0372149	0.423956	0.879709	-0.0713923	0.0495623	0.149739	-0.0439367	0.065041	0.501897	89.9824	0.0116354	0.00103122	0.00386469	0.790499	-0.0297561	0.0372149	0.427009	NA	NA	NA
ER- Breast cancer (Combined Oncoarray; iCOGS; GWAS meta analysis) || id:ieu-a-1128	Cholesterol to total lipids ratio in small VLDL || id:ebi-a-GCST90092969	61	0.0230555	0.0327717	0.481733	0.913344	-0.0386431	0.0432285	0.371362	-0.00765094	0.0464401	0.869705	83.7388	0.0231673	0.00305862	0.0032741	0.354015	0.0230555	0.0327717	0.484454	0.0343032	0.0311073	0.274619
ER- Breast cancer (Combined Oncoarray; iCOGS; GWAS meta analysis) || id:ieu-a-1128	Cholesteryl ester levels in small VLDL || id:ebi-a-GCST90092970	68	-0.03471	0.0366785	0.34398	0.835342	-0.0735261	0.0489792	0.133312	-0.0382662	0.0660253	0.564178	97.5885	0.00870879	0.000257452	0.00396108	0.948374	-0.03471	0.0366785	0.34738	NA	NA	NA
ER- Breast cancer (Combined Oncoarray; iCOGS; GWAS meta analysis) || id:ieu-a-1128	Cholesteryl esters to total lipids ratio in small VLDL || id:ebi-a-GCST90092971	62	0.0163061	0.032699	0.618009	0.915112	-0.041813	0.0457794	0.361054	-0.0265723	0.0480882	0.582607	77.5427	0.0750008	0.00411204	0.00339249	0.230225	0.0163061	0.032699	0.619803	NA	NA	NA
ER- Breast cancer (Combined Oncoarray; iCOGS; GWAS meta analysis) || id:ieu-a-1128	Free cholesterol levels in small VLDL || id:ebi-a-GCST90092972	56	-0.0303131	0.0372884	0.416255	0.870987	-0.0535606	0.0538887	0.320265	-0.0305423	0.0614256	0.621049	76.9102	0.0271709	1.81634e-05	0.003846	0.996249	-0.0303131	0.0372884	0.41976	NA	NA	NA
ER- Breast cancer (Combined Oncoarray; iCOGS; GWAS meta analysis) || id:ieu-a-1128	Free cholesterol to total lipids ratio in small VLDL || id:ebi-a-GCST90092973	67	0.0118736	0.0292358	0.684647	0.921886	-0.0292498	0.0406872	0.472206	0.00704809	0.0414145	0.865394	80.3784	0.109775	0.000475129	0.00286667	0.868874	0.0118736	0.0292358	0.685961	NA	NA	NA
ER- Breast cancer (Combined Oncoarray; iCOGS; GWAS meta analysis) || id:ieu-a-1128	Total lipid levels in small VLDL || id:ebi-a-GCST90092974	65	-0.0435993	0.0351366	0.214661	0.768161	-0.0671777	0.049971	0.178841	-0.0810923	0.0638879	0.209007	86.3891	0.0326199	0.00259964	0.00369329	0.4841	-0.0435993	0.0351366	0.21919	NA	NA	NA
ER- Breast cancer (Combined Oncoarray; iCOGS; GWAS meta analysis) || id:ieu-a-1128	Concentration of small VLDL particles || id:ebi-a-GCST90092975	61	-0.036668	0.0347474	0.2913	0.802782	-0.0594476	0.0477059	0.212717	-0.0681302	0.0623508	0.278971	79.6885	0.0454327	0.00223882	0.00367517	0.544748	-0.036668	0.0347474	0.295531	NA	NA	NA
ER- Breast cancer (Combined Oncoarray; iCOGS; GWAS meta analysis) || id:ieu-a-1128	Phospholipid levels in small VLDL || id:ebi-a-GCST90092976	65	-0.0343742	0.0381171	0.367161	0.850836	-0.0748918	0.0505027	0.138093	-0.0459034	0.0675844	0.499499	95.8956	0.00604538	0.000811035	0.00391209	0.836432	-0.0343742	0.0381171	0.370542	NA	NA	NA
ER- Breast cancer (Combined Oncoarray; iCOGS; GWAS meta analysis) || id:ieu-a-1128	Phospholipids to total lipids ratio in small VLDL || id:ebi-a-GCST90092977	67	0.0209876	0.0278718	0.451447	0.894551	-0.0293121	0.0403313	0.467358	0.00591484	0.0388943	0.879599	74.8194	0.213793	0.00153066	0.00273953	0.578267	0.0209876	0.0278718	0.454125	NA	NA	NA
ER- Breast cancer (Combined Oncoarray; iCOGS; GWAS meta analysis) || id:ieu-a-1128	Triglyceride levels in small VLDL || id:ebi-a-GCST90092978	72	-0.0635079	0.0348895	0.0687193	0.561724	-0.0695481	0.0482537	0.1495	-0.074207	0.0549603	0.181304	102.154	0.00909919	0.000829622	0.00327801	0.800943	-0.0635079	0.0348895	0.0729339	NA	NA	NA
ER- Breast cancer (Combined Oncoarray; iCOGS; GWAS meta analysis) || id:ieu-a-1128	Triglycerides to total lipids ratio in small VLDL || id:ebi-a-GCST90092979	63	-0.0196242	0.0316957	0.535821	0.915112	0.034494	0.0432383	0.425006	-0.0138511	0.0451088	0.759843	84.2414	0.0316583	-0.000588878	0.00324858	0.856755	-0.0196242	0.0316957	0.53809	-0.0307419	0.0301123	0.311329
ER- Breast cancer (Combined Oncoarray; iCOGS; GWAS meta analysis) || id:ieu-a-1128	Saturated fatty acid levels || id:ebi-a-GCST90092980	48	0.00949368	0.0495253	0.847982	0.949374	-0.0816305	0.056553	0.148898	-0.0965438	0.0893279	0.285429	79.1091	0.00233391	0.00692607	0.00487854	0.162437	0.00949368	0.0495253	0.848808	-0.00495642	0.0462969	0.915209
ER- Breast cancer (Combined Oncoarray; iCOGS; GWAS meta analysis) || id:ieu-a-1128	Ratio of saturated fatty acids to total fatty acids || id:ebi-a-GCST90092981	29	-0.0412054	0.0860846	0.632179	0.915112	-0.157469	0.107108	0.14151	0.018277	0.240256	0.939922	49.2663	0.00780001	-0.00279723	0.0105215	0.792367	-0.0412054	0.0860846	0.635896	NA	NA	NA
ER- Breast cancer (Combined Oncoarray; iCOGS; GWAS meta analysis) || id:ieu-a-1128	Sphingomyelin levels || id:ebi-a-GCST90092982	61	0.0204399	0.041834	0.625129	0.915112	-0.0158768	0.0482607	0.74217	0.0630362	0.0660925	0.344098	106.119	0.000225574	-0.00344767	0.00413435	0.407696	0.0204399	0.041834	0.62691	0.0314856	0.0393264	0.426563
ER- Breast cancer (Combined Oncoarray; iCOGS; GWAS meta analysis) || id:ieu-a-1128	Ratio of triglycerides to phosphoglycerides || id:ebi-a-GCST90092983	79	-0.0520081	0.0366994	0.156443	0.668139	-0.0961832	0.0479589	0.0449058	-0.0809537	0.058973	0.173823	118.075	0.00230816	0.00204465	0.00325275	0.531476	-0.0520081	0.0366994	0.160425	NA	NA	NA
ER- Breast cancer (Combined Oncoarray; iCOGS; GWAS meta analysis) || id:ieu-a-1128	Total concentration of branched-chain amino acids (leucine + isoleucine + valine) || id:ebi-a-GCST90092984	13	-0.139487	0.119302	0.242327	0.768161	-0.051146	0.106803	0.632022	0.053812	0.242235	0.82827	27.577	0.00637626	-0.0111147	0.0120966	0.377894	-0.139487	0.119302	0.265028	NA	NA	NA
ER- Breast cancer (Combined Oncoarray; iCOGS; GWAS meta analysis) || id:ieu-a-1128	Total cholesterol levels || id:ebi-a-GCST90092985	57	0.0201203	0.0424027	0.63514	0.915112	-0.0330986	0.0499429	0.507504	-0.0187511	0.0650649	0.774284	100.212	0.000261165	0.00329689	0.00417519	0.433131	0.0201203	0.0424027	0.636986	0.00874091	0.0403705	0.829386
ER- Breast cancer (Combined Oncoarray; iCOGS; GWAS meta analysis) || id:ieu-a-1128	Total esterified cholesterol levels || id:ebi-a-GCST90092986	58	0.0194974	0.042848	0.649083	0.915112	-0.0332219	0.0502462	0.508495	-0.00887455	0.0656291	0.892921	104.18	0.000137702	0.00239686	0.00418099	0.568753	0.0194974	0.042848	0.650812	0.0189292	0.0383637	0.623685
ER- Breast cancer (Combined Oncoarray; iCOGS; GWAS meta analysis) || id:ieu-a-1128	Total fatty acid levels || id:ebi-a-GCST90092987	54	0.0110921	0.0444439	0.802916	0.944863	-0.060817	0.0553622	0.271973	-0.0959363	0.0777526	0.222801	89.2902	0.00134087	0.00747657	0.00449151	0.102008	0.0110921	0.0444439	0.80388	-0.00168397	0.041936	0.968123
ER- Breast cancer (Combined Oncoarray; iCOGS; GWAS meta analysis) || id:ieu-a-1128	Total free cholesterol levels || id:ebi-a-GCST90092988	58	0.00748701	0.0418013	0.857852	0.949374	-0.0337275	0.0484209	0.486085	-0.0288975	0.0638087	0.652387	99.7585	0.000398171	0.00297117	0.00392566	0.452307	0.00748701	0.0418013	0.858487	0.00873185	0.0379542	0.818896
ER- Breast cancer (Combined Oncoarray; iCOGS; GWAS meta analysis) || id:ieu-a-1128	Total lipid levels in lipoprotein particles || id:ebi-a-GCST90092989	53	0.0182406	0.0474685	0.700781	0.921886	-0.0667437	0.0564877	0.23738	-0.0513439	0.0873422	0.559229	96.4463	0.000176996	0.00497603	0.00524087	0.346861	0.0182406	0.0474685	0.702348	0.00396768	0.0451583	0.930331
ER- Breast cancer (Combined Oncoarray; iCOGS; GWAS meta analysis) || id:ieu-a-1128	Total concentration of lipoprotein particles || id:ebi-a-GCST90092990	60	0.0619868	0.055949	0.267898	0.775658	0.0581445	0.0682045	0.393935	0.0415028	0.108107	0.702452	128.846	4.07932e-07	0.00123126	0.00554352	0.825011	0.0619868	0.055949	0.272394	0.113566	0.0523715	0.0343114
ER- Breast cancer (Combined Oncoarray; iCOGS; GWAS meta analysis) || id:ieu-a-1128	Total phospholipid levels in lipoprotein particles || id:ebi-a-GCST90092991	54	0.0389671	0.0467039	0.404087	0.866524	-0.00168719	0.0587093	0.977073	-0.0151689	0.0915395	0.869028	92.2624	0.000675061	0.00359927	0.00522511	0.493985	0.0389671	0.0467039	0.407832	0.0235605	0.044476	0.598551
ER- Breast cancer (Combined Oncoarray; iCOGS; GWAS meta analysis) || id:ieu-a-1128	Total triglycerides levels || id:ebi-a-GCST90092992	63	-0.0823805	0.0340454	0.0155323	0.561724	-0.0890061	0.0479492	0.0634165	-0.0364776	0.0545071	0.505876	73.295	0.154435	-0.0036071	0.00334772	0.285508	-0.0823805	0.0340454	0.0184779	NA	NA	NA
ER- Breast cancer (Combined Oncoarray; iCOGS; GWAS meta analysis) || id:ieu-a-1128	Tyrosine levels || id:ebi-a-GCST90092993	28	0.0229637	0.0740072	0.756341	0.923581	0.154455	0.081368	0.0576655	0.195654	0.102705	0.0678953	47.7345	0.00821938	-0.0120332	0.00530657	0.0318971	0.0229637	0.0740072	0.758723	0.0474334	0.0672466	0.486855
ER- Breast cancer (Combined Oncoarray; iCOGS; GWAS meta analysis) || id:ieu-a-1128	Degree of unsaturation || id:ebi-a-GCST90092994	42	0.0711529	0.0373094	0.0565075	0.561724	0.0943561	0.0346303	0.00643666	0.108405	0.0491197	0.0331188	67.7403	0.00537003	-0.00480076	0.00414069	0.253163	0.0711529	0.0373094	0.0635306	NA	NA	NA
ER- Breast cancer (Combined Oncoarray; iCOGS; GWAS meta analysis) || id:ieu-a-1128	Valine levels || id:ebi-a-GCST90092995	17	-0.0794983	0.0688384	0.24815	0.768161	-0.0808577	0.0895087	0.36634	-0.218813	0.128409	0.108995	17.7275	0.340093	0.00956282	0.00749699	0.221514	-0.0794983	0.0688384	0.265107	NA	NA	NA
ER- Breast cancer (Combined Oncoarray; iCOGS; GWAS meta analysis) || id:ieu-a-1128	VLDL cholesterol levels || id:ebi-a-GCST90092996	61	-0.029042	0.0403233	0.471385	0.913344	-0.0820719	0.0504081	0.103493	-0.0947929	0.0743982	0.207614	94.2979	0.00310662	0.00450472	0.00428513	0.297433	-0.029042	0.0403233	0.474182	NA	NA	NA
ER- Breast cancer (Combined Oncoarray; iCOGS; GWAS meta analysis) || id:ieu-a-1128	Cholesteryl ester levels in VLDL || id:ebi-a-GCST90092997	56	-0.0323594	0.0387641	0.403843	0.866524	-0.0714907	0.0528097	0.175819	-0.0400019	0.0674201	0.555442	80.3533	0.014501	0.000560435	0.00402693	0.889832	-0.0323594	0.0387641	0.407455	NA	NA	NA
ER- Breast cancer (Combined Oncoarray; iCOGS; GWAS meta analysis) || id:ieu-a-1128	Free cholesterol levels in VLDL || id:ebi-a-GCST90092998	57	-0.0294695	0.0384224	0.44309	0.894551	-0.072005	0.051356	0.160892	-0.0746057	0.0725031	0.307984	77.9747	0.0277406	0.00312931	0.0042559	0.465288	-0.0294695	0.0384224	0.446311	NA	NA	NA
ER- Breast cancer (Combined Oncoarray; iCOGS; GWAS meta analysis) || id:ieu-a-1128	Total lipid levels in VLDL || id:ebi-a-GCST90092999	56	-0.0452895	0.0405614	0.26418	0.773892	-0.0954496	0.0530368	0.0719099	-0.0716832	0.0675978	0.293665	84.3452	0.00665593	0.00196035	0.00400054	0.626105	-0.0452895	0.0405614	0.269034	NA	NA	NA
ER- Breast cancer (Combined Oncoarray; iCOGS; GWAS meta analysis) || id:ieu-a-1128	Concentration of VLDL particles || id:ebi-a-GCST90093000	60	-0.0278524	0.0383943	0.468188	0.913344	-0.0750943	0.0523806	0.151678	-0.0917042	0.0718999	0.207238	88.3047	0.00803983	0.00453845	0.00432235	0.298076	-0.0278524	0.0383943	0.471055	NA	NA	NA
ER- Breast cancer (Combined Oncoarray; iCOGS; GWAS meta analysis) || id:ieu-a-1128	Phospholipid levels in VLDL || id:ebi-a-GCST90093001	55	-0.0335115	0.0378911	0.376472	0.850836	-0.0701018	0.0503595	0.163914	-0.0785724	0.0686238	0.257364	75.5574	0.0279906	0.00325257	0.00412345	0.433743	-0.0335115	0.0378911	0.380393	NA	NA	NA
ER- Breast cancer (Combined Oncoarray; iCOGS; GWAS meta analysis) || id:ieu-a-1128	Average diameter for VLDL particles || id:ebi-a-GCST90093002	67	-0.0488402	0.0378546	0.196979	0.754583	-0.0680519	0.048716	0.16244	-0.0452	0.060455	0.45736	108.142	0.000827321	-0.000290646	0.0037449	0.938376	-0.0488402	0.0378546	0.201482	NA	NA	NA
ER- Breast cancer (Combined Oncoarray; iCOGS; GWAS meta analysis) || id:ieu-a-1128	Triglyceride levels in VLDL || id:ebi-a-GCST90093003	61	-0.0746431	0.0379893	0.0494322	0.561724	-0.0864761	0.0496208	0.0813796	-0.0470352	0.0597037	0.433961	87.4466	0.0119065	-0.00219581	0.00364983	0.549732	-0.0746431	0.0379893	0.0540677	NA	NA	NA
ER- Breast cancer (Combined Oncoarray; iCOGS; GWAS meta analysis) || id:ieu-a-1128	Cholesterol levels in very large HDL || id:ebi-a-GCST90093004	80	0.0525257	0.0305802	0.0858629	0.561724	0.0433779	0.0426456	0.309073	0.0742207	0.0457793	0.108995	104.39	0.0294751	-0.00185213	0.00289952	0.524844	0.0525257	0.0305802	0.0897806	0.0467145	0.0290994	0.112459
ER- Breast cancer (Combined Oncoarray; iCOGS; GWAS meta analysis) || id:ieu-a-1128	Cholesterol to total lipids ratio in very large HDL || id:ebi-a-GCST90093005	42	-0.00902394	0.0353062	0.798267	0.944863	-0.00293026	0.038407	0.939184	-0.0526425	0.0479629	0.278958	60.7635	0.0240056	0.00501951	0.00377623	0.191302	-0.00902394	0.0353062	0.799545	NA	NA	NA
ER- Breast cancer (Combined Oncoarray; iCOGS; GWAS meta analysis) || id:ieu-a-1128	Cholesteryl ester levels in very large HDL || id:ebi-a-GCST90093006	83	0.0564479	0.0314704	0.0728635	0.561724	0.0422797	0.0430752	0.326331	0.0711259	0.0472104	0.13581	114.258	0.0107537	-0.00122402	0.00292272	0.676475	0.0564479	0.0314704	0.0765499	0.0504043	0.0301178	0.0980726
ER- Breast cancer (Combined Oncoarray; iCOGS; GWAS meta analysis) || id:ieu-a-1128	Cholesteryl esters to total lipids ratio in very large HDL || id:ebi-a-GCST90093007	41	0.0545487	0.0463172	0.238908	0.768161	0.00202634	0.0504602	0.967968	0.00952582	0.0727264	0.896463	74.2212	0.00081173	0.00436485	0.00541939	0.425465	0.0545487	0.0463172	0.245868	NA	NA	NA
ER- Breast cancer (Combined Oncoarray; iCOGS; GWAS meta analysis) || id:ieu-a-1128	Free cholesterol levels in very large HDL || id:ebi-a-GCST90093008	68	0.0407537	0.0285777	0.153849	0.668139	0.0222508	0.0394129	0.572374	0.0381871	0.0431825	0.379735	76.8817	0.191626	0.000226711	0.00284273	0.936676	0.0407537	0.0285777	0.158492	NA	NA	NA
ER- Breast cancer (Combined Oncoarray; iCOGS; GWAS meta analysis) || id:ieu-a-1128	Free cholesterol to total lipids ratio in very large HDL || id:ebi-a-GCST90093009	75	-0.0748089	0.0382068	0.0502302	0.561724	-0.0206249	0.0414592	0.618855	-0.0459439	0.0562269	0.416521	127.359	0.000115391	-0.00239163	0.0034078	0.48503	-0.0748089	0.0382068	0.0540004	NA	NA	NA
ER- Breast cancer (Combined Oncoarray; iCOGS; GWAS meta analysis) || id:ieu-a-1128	Total lipid levels in very large HDL || id:ebi-a-GCST90093010	73	0.0508367	0.0344482	0.140013	0.668139	0.00634835	0.0406713	0.875963	0.0708195	0.0517137	0.175174	110.838	0.00224029	-0.00158699	0.0030506	0.604527	0.0508367	0.0344482	0.144374	0.044514	0.0329179	0.180579
ER- Breast cancer (Combined Oncoarray; iCOGS; GWAS meta analysis) || id:ieu-a-1128	Concentration of very large HDL particles || id:ebi-a-GCST90093011	78	0.0411396	0.0292745	0.159931	0.668139	0.00418742	0.0410686	0.918787	0.0602956	0.0435844	0.170586	88.7212	0.170155	-0.00157944	0.00265303	0.553389	0.0411396	0.0292745	0.163953	NA	NA	NA
ER- Breast cancer (Combined Oncoarray; iCOGS; GWAS meta analysis) || id:ieu-a-1128	Phospholipid levels in very large HDL || id:ebi-a-GCST90093012	69	0.0574631	0.0362817	0.113238	0.626586	0.00635246	0.0400836	0.874078	0.0631939	0.0549386	0.254125	111.528	0.000690732	-0.000455271	0.00325874	0.88931	0.0574631	0.0362817	0.117878	0.051559	0.0346877	0.14187
ER- Breast cancer (Combined Oncoarray; iCOGS; GWAS meta analysis) || id:ieu-a-1128	Phospholipids to total lipids ratio in very large HDL || id:ebi-a-GCST90093013	60	0.0663588	0.0376397	0.0779003	0.561724	0.00454427	0.0453568	0.920194	0.0615431	0.0583996	0.296333	88.2863	0.00806849	0.000382714	0.00352697	0.913965	0.0663588	0.0376397	0.0830788	NA	NA	NA
ER- Breast cancer (Combined Oncoarray; iCOGS; GWAS meta analysis) || id:ieu-a-1128	Triglyceride levels in very large HDL || id:ebi-a-GCST90093014	56	-0.00566826	0.0348568	0.870821	0.949374	-0.00314284	0.0395687	0.936693	-0.0367476	0.0537992	0.497495	89.9804	0.00203573	0.00309719	0.0040724	0.450245	-0.00566826	0.0348568	0.871417	-0.018992	0.032904	0.566206
ER- Breast cancer (Combined Oncoarray; iCOGS; GWAS meta analysis) || id:ieu-a-1128	Triglycerides to total lipids ratio in very large HDL || id:ebi-a-GCST90093015	62	-0.0747687	0.0330669	0.0237509	0.561724	-0.0723542	0.0452988	0.110207	-0.0781385	0.0544686	0.156604	79.4925	0.0560484	0.000290243	0.00370997	0.937903	-0.0747687	0.0330669	0.0273286	NA	NA	NA
ER- Breast cancer (Combined Oncoarray; iCOGS; GWAS meta analysis) || id:ieu-a-1128	Cholesterol levels in very large VLDL || id:ebi-a-GCST90093016	54	-0.0642616	0.0446224	0.149833	0.668139	-0.0932473	0.0519403	0.072609	-0.0732152	0.0764111	0.342409	100.829	8.22546e-05	0.000684498	0.00471888	0.885228	-0.0642616	0.0446224	0.155715	NA	NA	NA
ER- Breast cancer (Combined Oncoarray; iCOGS; GWAS meta analysis) || id:ieu-a-1128	Cholesterol to total lipids ratio in very large VLDL || id:ebi-a-GCST90093017	63	0.0386063	0.0383353	0.313901	0.831505	0.0741614	0.0529036	0.160969	0.0161329	0.0623067	0.796564	87.5911	0.0178873	0.00175976	0.00383098	0.647616	0.0386063	0.0383353	0.317816	NA	NA	NA
ER- Breast cancer (Combined Oncoarray; iCOGS; GWAS meta analysis) || id:ieu-a-1128	Cholesteryl ester levels in very large VLDL || id:ebi-a-GCST90093018	59	-0.037602	0.0395683	0.341957	0.835342	-0.0724785	0.051759	0.161422	-0.0867771	0.0698605	0.219269	90.1266	0.00438236	0.00349422	0.00408657	0.396103	-0.037602	0.0395683	0.3459	NA	NA	NA
ER- Breast cancer (Combined Oncoarray; iCOGS; GWAS meta analysis) || id:ieu-a-1128	Cholesteryl esters to total lipids ratio in very large VLDL || id:ebi-a-GCST90093019	62	0.0493108	0.0414885	0.234621	0.768161	0.0713164	0.0539236	0.185986	0.025798	0.0649438	0.692604	103.57	0.000550315	0.00193746	0.0040987	0.638142	0.0493108	0.0414885	0.239228	0.0585311	0.0397422	0.146041
ER- Breast cancer (Combined Oncoarray; iCOGS; GWAS meta analysis) || id:ieu-a-1128	Free cholesterol levels in very large VLDL || id:ebi-a-GCST90093020	57	-0.0669968	0.0404387	0.0975701	0.578452	-0.0984463	0.0515618	0.056225	-0.0336118	0.065655	0.610738	89.4528	0.00299565	-0.00258219	0.00398776	0.519982	-0.0669968	0.0404387	0.103163	NA	NA	NA
ER- Breast cancer (Combined Oncoarray; iCOGS; GWAS meta analysis) || id:ieu-a-1128	Free cholesterol to total lipids ratio in very large VLDL || id:ebi-a-GCST90093021	60	0.0578351	0.0415244	0.163681	0.668139	0.0581931	0.0571257	0.308353	0.0266903	0.0767242	0.729195	81.7437	0.0266632	0.00206074	0.00425715	0.630162	0.0578351	0.0415244	0.168907	0.0666147	0.0391522	0.0942181
ER- Breast cancer (Combined Oncoarray; iCOGS; GWAS meta analysis) || id:ieu-a-1128	Total lipid levels in very large VLDL || id:ebi-a-GCST90093022	58	-0.0728598	0.0385049	0.0584613	0.561724	-0.0941235	0.0510267	0.0650966	-0.0474745	0.0627066	0.45217	81.9663	0.0168095	-0.00201692	0.0039167	0.608613	-0.0728598	0.0385049	0.0635442	NA	NA	NA
ER- Breast cancer (Combined Oncoarray; iCOGS; GWAS meta analysis) || id:ieu-a-1128	Concentration of very large VLDL particles || id:ebi-a-GCST90093023	61	-0.0742118	0.0413721	0.0728505	0.561724	-0.0956825	0.0499109	0.0552294	-0.069571	0.0675033	0.30692	102.037	0.000580784	-0.000362066	0.0041403	0.930611	-0.0742118	0.0413721	0.0778898	-0.0800683	0.0396771	0.0481464
ER- Breast cancer (Combined Oncoarray; iCOGS; GWAS meta analysis) || id:ieu-a-1128	Phospholipid levels in very large VLDL || id:ebi-a-GCST90093024	59	-0.0672166	0.0393967	0.0879808	0.561724	-0.093254	0.0535962	0.0818697	-0.0355151	0.0648119	0.585851	88.5245	0.00605215	-0.00244096	0.00395006	0.539067	-0.0672166	0.0393967	0.0933308	NA	NA	NA
ER- Breast cancer (Combined Oncoarray; iCOGS; GWAS meta analysis) || id:ieu-a-1128	Phospholipids to total lipids ratio in very large VLDL || id:ebi-a-GCST90093025	46	-0.030287	0.0432924	0.484182	0.913344	-0.0358604	0.0607054	0.554703	0.0227711	0.0825165	0.783872	57.5904	0.0986691	-0.00368476	0.00486964	0.453274	-0.030287	0.0432924	0.487783	NA	NA	NA
ER- Breast cancer (Combined Oncoarray; iCOGS; GWAS meta analysis) || id:ieu-a-1128	Triglyceride levels in very large VLDL || id:ebi-a-GCST90093026	69	-0.0587645	0.0394279	0.136111	0.668139	-0.0828633	0.0519362	0.110604	-0.0785202	0.0632652	0.218886	106.258	0.00207486	0.00149186	0.00372139	0.689777	-0.0587645	0.0394279	0.140735	NA	NA	NA
ER- Breast cancer (Combined Oncoarray; iCOGS; GWAS meta analysis) || id:ieu-a-1128	Triglycerides to total lipids ratio in very large VLDL || id:ebi-a-GCST90093027	57	-0.0213368	0.0359074	0.552367	0.915112	-0.0198995	0.0495828	0.688171	-0.0180908	0.0597193	0.763086	67.182	0.145589	-0.000252772	0.00369683	0.945735	-0.0213368	0.0359074	0.55476	NA	NA	NA
ER- Breast cancer (Combined Oncoarray; iCOGS; GWAS meta analysis) || id:ieu-a-1128	Cholesterol levels in very small VLDL || id:ebi-a-GCST90093028	58	0.000944042	0.0342479	0.978009	0.991195	-0.00988561	0.043341	0.819577	-0.0111405	0.0528244	0.833734	78.8702	0.0291422	0.00104773	0.0034664	0.763578	0.000944042	0.0342479	0.978105	NA	NA	NA
ER- Breast cancer (Combined Oncoarray; iCOGS; GWAS meta analysis) || id:ieu-a-1128	Cholesterol to total lipids ratio in very small VLDL || id:ebi-a-GCST90093029	69	0.0160294	0.0342372	0.63965	0.915112	-0.0334385	0.0419551	0.425447	0.0278149	0.0506585	0.584784	114.903	0.000329856	-0.00113229	0.00356694	0.751896	0.0160294	0.0342372	0.641148	NA	NA	NA
ER- Breast cancer (Combined Oncoarray; iCOGS; GWAS meta analysis) || id:ieu-a-1128	Cholesteryl ester levels in very small VLDL || id:ebi-a-GCST90093030	56	0.00619443	0.0348288	0.858838	0.949374	-0.0124787	0.0439604	0.776516	-0.0319459	0.0526909	0.546864	78.9398	0.0188605	0.00340381	0.00352688	0.338795	0.00619443	0.0348288	0.859491	NA	NA	NA
ER- Breast cancer (Combined Oncoarray; iCOGS; GWAS meta analysis) || id:ieu-a-1128	Cholesteryl esters to total lipids ratio in very small VLDL || id:ebi-a-GCST90093031	74	0.0151508	0.0338212	0.654177	0.915112	-0.0359158	0.0419738	0.392179	0.0167568	0.0495387	0.736155	120.649	0.000382583	-0.000148091	0.00331752	0.964519	0.0151508	0.0338212	0.655503	NA	NA	NA
ER- Breast cancer (Combined Oncoarray; iCOGS; GWAS meta analysis) || id:ieu-a-1128	Free cholesterol levels in very small VLDL || id:ebi-a-GCST90093032	60	0.0127403	0.0325261	0.695284	0.921886	-0.0072284	0.0454304	0.873583	-0.0359313	0.0529788	0.500328	73.7755	0.0932441	0.00407747	0.0035096	0.250074	0.0127403	0.0325261	0.696695	NA	NA	NA
ER- Breast cancer (Combined Oncoarray; iCOGS; GWAS meta analysis) || id:ieu-a-1128	Free cholesterol to total lipids ratio in very small VLDL || id:ebi-a-GCST90093033	50	0.0378492	0.0402704	0.347281	0.835342	-0.0207892	0.0508855	0.682871	0.0565154	0.063853	0.380523	77.9048	0.00536182	-0.00152429	0.00402268	0.706416	0.0378492	0.0402704	0.351891	0.0497586	0.0373726	0.18934
ER- Breast cancer (Combined Oncoarray; iCOGS; GWAS meta analysis) || id:ieu-a-1128	Total lipid levels in very small VLDL || id:ebi-a-GCST90093034	65	0.0154073	0.034173	0.65209	0.915112	-0.00629627	0.0439379	0.886054	-0.066881	0.0551167	0.22949	91.795	0.0129484	0.0068967	0.00366725	0.0646473	0.0154073	0.034173	0.653614	0.0209073	0.0325526	0.523034
ER- Breast cancer (Combined Oncoarray; iCOGS; GWAS meta analysis) || id:ieu-a-1128	Concentration of very small VLDL particles || id:ebi-a-GCST90093035	63	0.000168067	0.0344464	0.996107	0.999087	-0.00762653	0.0427255	0.85833	-0.0683861	0.0550238	0.218681	90.7246	0.0101442	0.00579494	0.00365478	0.118005	0.000168067	0.0344464	0.996123	NA	NA	NA
ER- Breast cancer (Combined Oncoarray; iCOGS; GWAS meta analysis) || id:ieu-a-1128	Phospholipid levels in very small VLDL || id:ebi-a-GCST90093036	69	0.0150468	0.033303	0.651403	0.915112	-0.00629864	0.0424168	0.881953	-0.082507	0.0523407	0.119657	95.6989	0.0150737	0.00794828	0.00336	0.0209043	0.0150468	0.033303	0.652841	NA	NA	NA
ER- Breast cancer (Combined Oncoarray; iCOGS; GWAS meta analysis) || id:ieu-a-1128	Phospholipids to total lipids ratio in very small VLDL || id:ebi-a-GCST90093037	61	-0.0221931	0.052125	0.670277	0.917028	0.0437942	0.0574546	0.445917	-0.0163494	0.0906452	0.857483	134.632	1.17713e-07	-0.000414484	0.005238	0.937197	-0.0221931	0.052125	0.671801	NA	NA	NA
ER- Breast cancer (Combined Oncoarray; iCOGS; GWAS meta analysis) || id:ieu-a-1128	Triglyceride levels in very small VLDL || id:ebi-a-GCST90093038	71	-0.0326091	0.0342424	0.340944	0.835342	-0.0281191	0.0412194	0.495124	-0.0572767	0.05356	0.28862	112.243	0.00101553	0.00208944	0.00347733	0.549891	-0.0326091	0.0342424	0.344221	NA	NA	NA
ER- Breast cancer (Combined Oncoarray; iCOGS; GWAS meta analysis) || id:ieu-a-1128	Triglycerides to total lipids ratio in very small VLDL || id:ebi-a-GCST90093039	69	-0.0176904	0.0319596	0.579903	0.915112	0.0381473	0.0396713	0.336258	-0.0125008	0.0472952	0.792349	99.3609	0.00785135	-0.000492529	0.00328836	0.881389	-0.0176904	0.0319596	0.581719	NA	NA	NA
ER- Breast cancer (Combined Oncoarray; iCOGS; GWAS meta analysis) || id:ieu-a-1128	Cholesterol levels in chylomicrons and extremely large VLDL || id:ebi-a-GCST90093040	60	-0.0508165	0.0372664	0.172693	0.682548	-0.0665144	0.0487201	0.17218	-0.050397	0.0587609	0.394609	90.6855	0.00502993	-3.64652e-05	0.00392683	0.992623	-0.0508165	0.0372664	0.177873	-0.0585658	0.0340618	0.0908752
ER- Breast cancer (Combined Oncoarray; iCOGS; GWAS meta analysis) || id:ieu-a-1128	Cholesterol to total lipids ratio in chylomicrons and extremely large VLDL || id:ebi-a-GCST90093041	28	-0.0205164	0.0478663	0.668201	0.917028	0.0409308	0.0604592	0.498407	-0.0192145	0.0753275	0.800669	34.7351	0.145705	-0.00011665	0.00514312	0.982078	-0.0205164	0.0478663	0.671601	NA	NA	NA
ER- Breast cancer (Combined Oncoarray; iCOGS; GWAS meta analysis) || id:ieu-a-1128	Cholesteryl ester levels in chylomicrons and extremely large VLDL || id:ebi-a-GCST90093042	62	-0.0524765	0.037493	0.161623	0.668139	-0.0710354	0.0509797	0.163497	-0.0644599	0.0590144	0.279079	93.2271	0.00495955	0.000994491	0.00376224	0.792428	-0.0524765	0.037493	0.166688	-0.0596253	0.0343664	0.0878776
ER- Breast cancer (Combined Oncoarray; iCOGS; GWAS meta analysis) || id:ieu-a-1128	Cholesteryl esters to total lipids ratio in chylomicrons and extremely large VLDL || id:ebi-a-GCST90093043	22	-0.0269318	0.0475832	0.571398	0.915112	0.0389778	0.0624156	0.532307	-0.000621307	0.0874005	0.994399	23.5405	0.315848	-0.00246327	0.00680104	0.721009	-0.0269318	0.0475832	0.577397	NA	NA	NA
ER- Breast cancer (Combined Oncoarray; iCOGS; GWAS meta analysis) || id:ieu-a-1128	Free cholesterol levels in chylomicrons and extremely large VLDL || id:ebi-a-GCST90093044	57	-0.0344738	0.0394827	0.382588	0.850836	-0.0621273	0.0502193	0.216042	-0.0522861	0.0616894	0.40035	95.9427	0.00071329	0.00160531	0.0042487	0.707007	-0.0344738	0.0394827	0.386317	-0.0429371	0.0363869	0.243073
ER- Breast cancer (Combined Oncoarray; iCOGS; GWAS meta analysis) || id:ieu-a-1128	Free cholesterol to total lipids ratio in chylomicrons and extremely large VLDL || id:ebi-a-GCST90093045	27	0.0195659	0.0554391	0.724144	0.921886	0.0486345	0.063095	0.440818	-0.0951082	0.0809705	0.251221	42.2801	0.0229662	0.0106434	0.0056858	0.0729601	0.0195659	0.0554391	0.726989	NA	NA	NA
ER- Breast cancer (Combined Oncoarray; iCOGS; GWAS meta analysis) || id:ieu-a-1128	Total lipid levels in chylomicrons and extremely large VLDL || id:ebi-a-GCST90093046	56	-0.0453789	0.039503	0.25066	0.768161	-0.0625198	0.0502253	0.21321	-0.0447268	0.0615094	0.470273	87.4754	0.00348779	-5.60706e-05	0.00402706	0.988942	-0.0453789	0.039503	0.255631	-0.0536365	0.0360105	0.142182
ER- Breast cancer (Combined Oncoarray; iCOGS; GWAS meta analysis) || id:ieu-a-1128	Concentration of chylomicrons and extremely large VLDL particles || id:ebi-a-GCST90093047	60	-0.0503747	0.0416479	0.226456	0.768161	-0.0652393	0.0485753	0.179254	-0.0474012	0.0650606	0.469196	106.598	0.000146445	-0.000251496	0.00420217	0.952482	-0.0503747	0.0416479	0.23128	-0.0581773	0.0387021	0.138211
ER- Breast cancer (Combined Oncoarray; iCOGS; GWAS meta analysis) || id:ieu-a-1128	Phospholipid levels in chylomicrons and extremely large VLDL || id:ebi-a-GCST90093048	60	-0.0493019	0.0385957	0.201464	0.760067	-0.0645454	0.0490377	0.188094	-0.0403307	0.0595857	0.501191	96.691	0.00143175	-0.000769314	0.00386955	0.843105	-0.0493019	0.0385957	0.206468	-0.0569287	0.0355274	0.114503
ER- Breast cancer (Combined Oncoarray; iCOGS; GWAS meta analysis) || id:ieu-a-1128	Phospholipids to total lipids ratio in chylomicrons and extremely large VLDL || id:ebi-a-GCST90093049	38	-0.0295604	0.0455981	0.516802	0.915112	0.0230514	0.0460132	0.61639	-0.00234144	0.073933	0.97491	72.3752	0.000448707	-0.0026013	0.00552505	0.640611	-0.0295604	0.0455981	0.520806	NA	NA	NA
ER- Breast cancer (Combined Oncoarray; iCOGS; GWAS meta analysis) || id:ieu-a-1128	Triglyceride levels in chylomicrons and extremely large VLDL || id:ebi-a-GCST90093050	56	-0.0393902	0.0409301	0.33586	0.835342	-0.0622133	0.0510884	0.223316	-0.0489823	0.0630048	0.440294	90.6976	0.0017391	0.000807778	0.0040075	0.841013	-0.0393902	0.0409301	0.340072	-0.0478857	0.0374918	0.206985
ER- Breast cancer (Combined Oncoarray; iCOGS; GWAS meta analysis) || id:ieu-a-1128	Triglycerides to total lipids ratio in chylomicrons and extremely large VLDL || id:ebi-a-GCST90093051	20	0.0013908	0.0490213	0.977366	0.991195	-0.0449233	0.0561036	0.423294	0.0285753	0.0809669	0.728243	27.7193	0.0889823	-0.00290157	0.00678807	0.67412	0.0013908	0.0490213	0.977662	NA	NA	NA

## Sheet: ST7
	Supplementary Table 7. The mediators between body mass index and breast cancer (BC) were screened according to their P-value (p<0.05) after the FDR corrected.
	The impact of body mass index (id:ieu-a-974) on potential mediators										The impact of potential mediators on breast cancer (id:ieu-a-1126)
	outcome	exposure	Number of SNPs	IVW_Beta	IVW_se	IVW_pval	IVW_q_value	egger_intercept	se	pval	outcome	exposure	Number of SNPs	IVW_Beta	IVW_se	IVW_pval	IVW_q_value	egger_intercept	se	pval	Z	BMI_IVW_Beta*BC_IVW_Beta
1	HDL cholesterol levels || id:ebi-a-GCST90092822	Body mass index || id:ieu-a-974	34	-0.173063	0.0347805	6.49624e-07	3.30115e-06	-0.00346469	0.00345817	0.323916	Breast cancer (Combined Oncoarray; iCOGS; GWAS meta analysis) || id:ieu-a-1126	HDL cholesterol levels || id:ebi-a-GCST90092822	72	0.0899868	0.0263341	0.000632876	0.0157586	0.00345463	0.00252316	0.175324	-2.40743	-0.0155734
2	Cholesteryl ester levels in HDL || id:ebi-a-GCST90092823	Body mass index || id:ieu-a-974	34	-0.173433	0.0350209	7.33488e-07	3.65277e-06	-0.00330947	0.00348749	0.349756	Breast cancer (Combined Oncoarray; iCOGS; GWAS meta analysis) || id:ieu-a-1126	Cholesteryl ester levels in HDL || id:ebi-a-GCST90092823	76	0.0921235	0.0256772	0.000333547	0.0141753	0.00322636	0.00234986	0.173898	-2.4512	-0.0159773
3	Average diameter for HDL particles || id:ebi-a-GCST90092828	Body mass index || id:ieu-a-974	35	-0.176935	0.0335222	1.305e-07	1.16052e-06	-0.00653069	0.00317702	0.0478039	Breast cancer (Combined Oncoarray; iCOGS; GWAS meta analysis) || id:ieu-a-1126	Average diameter for HDL particles || id:ebi-a-GCST90092828	81	0.075076	0.0214804	0.000473888	0.0147498	0.000249641	0.00189164	0.895343	-2.16113	-0.0132836
4	Free cholesterol to total lipids ratio in IDL || id:ebi-a-GCST90092836	Body mass index || id:ieu-a-974	37	-0.0691146	0.0308945	0.0252786	0.0359679	-0.000135205	0.00310351	0.965499	Breast cancer (Combined Oncoarray; iCOGS; GWAS meta analysis) || id:ieu-a-1126	Free cholesterol to total lipids ratio in IDL || id:ebi-a-GCST90092836	49	0.0923274	0.0301947	0.00223019	0.0252417	-0.000856462	0.00272629	0.754798	-1.81718	-0.00638117
5	Cholesterol levels in large HDL || id:ebi-a-GCST90092844	Body mass index || id:ieu-a-974	33	-0.211846	0.024722	1.04271e-17	8.65451e-16	-0.00371116	0.00237446	0.128217	Breast cancer (Combined Oncoarray; iCOGS; GWAS meta analysis) || id:ieu-a-1126	Cholesterol levels in large HDL || id:ebi-a-GCST90092844	94	0.0801015	0.0225149	0.000374095	0.0141753	-7.51596e-05	0.00196611	0.969589	-3.06354	-0.0169692
6	Cholesterol to total lipids ratio in large HDL || id:ebi-a-GCST90092845	Body mass index || id:ieu-a-974	35	-0.181553	0.0346438	1.60083e-07	1.28583e-06	-0.00241418	0.00346177	0.490447	Breast cancer (Combined Oncoarray; iCOGS; GWAS meta analysis) || id:ieu-a-1126	Cholesterol to total lipids ratio in large HDL || id:ebi-a-GCST90092845	76	0.0825988	0.0239317	0.000557606	0.0154271	-0.000566253	0.00214048	0.792096	-2.27454	-0.0149961
7	Cholesteryl ester levels in large HDL || id:ebi-a-GCST90092846	Body mass index || id:ieu-a-974	33	-0.214122	0.0251027	1.4656e-17	9.12333e-16	-0.00361496	0.00241855	0.145109	Breast cancer (Combined Oncoarray; iCOGS; GWAS meta analysis) || id:ieu-a-1126	Cholesteryl ester levels in large HDL || id:ebi-a-GCST90092846	95	0.0867115	0.0221649	9.14922e-05	0.0141753	0.000494002	0.0019111	0.796599	-3.25259	-0.0185668
8	Cholesteryl esters to total lipids ratio in large HDL || id:ebi-a-GCST90092847	Body mass index || id:ieu-a-974	35	-0.183039	0.0336281	5.23831e-08	5.43474e-07	-0.00195877	0.00336778	0.564775	Breast cancer (Combined Oncoarray; iCOGS; GWAS meta analysis) || id:ieu-a-1126	Cholesteryl esters to total lipids ratio in large HDL || id:ebi-a-GCST90092847	69	0.0904848	0.0255529	0.000398501	0.0141753	0.000170272	0.0022668	0.940347	-2.5189	-0.0165622
9	Free cholesterol levels in large HDL || id:ebi-a-GCST90092848	Body mass index || id:ieu-a-974	33	-0.200196	0.0233624	1.04252e-17	8.65451e-16	-0.00402064	0.00221604	0.0793155	Breast cancer (Combined Oncoarray; iCOGS; GWAS meta analysis) || id:ieu-a-1126	Free cholesterol levels in large HDL || id:ebi-a-GCST90092848	81	0.0754787	0.0232876	0.00119046	0.0210384	0.000976861	0.00214867	0.650619	-3.02426	-0.0151105
10	Total lipid levels in large HDL || id:ebi-a-GCST90092850	Body mass index || id:ieu-a-974	33	-0.199037	0.0242466	2.23342e-16	1.11224e-14	-0.0041492	0.00230124	0.0811118	Breast cancer (Combined Oncoarray; iCOGS; GWAS meta analysis) || id:ieu-a-1126	Total lipid levels in large HDL || id:ebi-a-GCST90092850	85	0.0776157	0.0239546	0.00119481	0.0210384	0.000753165	0.00215204	0.727242	-2.98708	-0.0154484
11	Concentration of large HDL particles || id:ebi-a-GCST90092851	Body mass index || id:ieu-a-974	33	-0.210683	0.0238199	9.16577e-19	2.28228e-16	-0.0039512	0.00226786	0.0913776	Breast cancer (Combined Oncoarray; iCOGS; GWAS meta analysis) || id:ieu-a-1126	Concentration of large HDL particles || id:ebi-a-GCST90092851	87	0.0840692	0.0226962	0.000212141	0.0141753	0.00193395	0.002023	0.341791	-3.29897	-0.017712
12	Phospholipid levels in large HDL || id:ebi-a-GCST90092852	Body mass index || id:ieu-a-974	33	-0.183567	0.0245837	8.2021e-14	2.04232e-12	-0.00435771	0.00232431	0.0702635	Breast cancer (Combined Oncoarray; iCOGS; GWAS meta analysis) || id:ieu-a-1126	Phospholipid levels in large HDL || id:ebi-a-GCST90092852	75	0.0803172	0.0243657	0.00097959	0.0203265	0.00145409	0.002312	0.531357	-2.99739	-0.0147436
13	Triglycerides to total lipids ratio in large HDL || id:ebi-a-GCST90092855	Body mass index || id:ieu-a-974	37	0.145149	0.0385143	0.000164099	0.00037146	0.00468869	0.00378604	0.223804	Breast cancer (Combined Oncoarray; iCOGS; GWAS meta analysis) || id:ieu-a-1126	Triglycerides to total lipids ratio in large HDL || id:ebi-a-GCST90092855	66	-0.0717622	0.0226506	0.00153374	0.0212118	-0.000743177	0.00234165	0.751993	-1.78916	-0.0104162
14	Free cholesterol levels in large VLDL || id:ebi-a-GCST90092872	Body mass index || id:ieu-a-974	37	0.0763593	0.0247413	0.00202661	0.00352885	0.00362842	0.00240852	0.140914	Breast cancer (Combined Oncoarray; iCOGS; GWAS meta analysis) || id:ieu-a-1126	Free cholesterol levels in large VLDL || id:ebi-a-GCST90092872	54	-0.0830751	0.0264778	0.00170376	0.0212118	-0.000578947	0.00278341	0.836042	-2.18774	-0.00634356
15	Total lipid levels in large VLDL || id:ebi-a-GCST90092874	Body mass index || id:ieu-a-974	37	0.0715564	0.0234822	0.0023094	0.00393863	0.00283427	0.0023098	0.227988	Breast cancer (Combined Oncoarray; iCOGS; GWAS meta analysis) || id:ieu-a-1126	Total lipid levels in large VLDL || id:ebi-a-GCST90092874	59	-0.0831205	0.0257876	0.00126737	0.0210384	-0.00171989	0.00250085	0.494416	-2.18381	-0.0059478
16	Concentration of large VLDL particles || id:ebi-a-GCST90092875	Body mass index || id:ieu-a-974	37	0.0753027	0.023574	0.00140166	0.00256628	0.00296442	0.00231454	0.208693	Breast cancer (Combined Oncoarray; iCOGS; GWAS meta analysis) || id:ieu-a-1126	Concentration of large VLDL particles || id:ebi-a-GCST90092875	59	-0.0809677	0.025691	0.00162379	0.0212118	-0.00148895	0.00258195	0.566428	-2.22957	-0.00609709
17	Phospholipid levels in large VLDL || id:ebi-a-GCST90092876	Body mass index || id:ieu-a-974	37	0.081157	0.0252624	0.00131555	0.00242647	0.00362058	0.00246283	0.15047	Breast cancer (Combined Oncoarray; iCOGS; GWAS meta analysis) || id:ieu-a-1126	Phospholipid levels in large VLDL || id:ebi-a-GCST90092876	59	-0.0771094	0.0259422	0.00295524	0.0302918	8.48709e-05	0.00262964	0.974366	-2.18472	-0.00625797
18	Triglyceride levels in large VLDL || id:ebi-a-GCST90092878	Body mass index || id:ieu-a-974	37	0.0726802	0.022316	0.00112653	0.00212505	0.00208965	0.00221386	0.351695	Breast cancer (Combined Oncoarray; iCOGS; GWAS meta analysis) || id:ieu-a-1126	Triglyceride levels in large VLDL || id:ebi-a-GCST90092878	59	-0.0726632	0.0267988	0.00669935	0.0427727	-0.00138648	0.00258244	0.593437	-2.08389	-0.00528117
19	Cholesterol to total lipids ratio in medium HDL || id:ebi-a-GCST90092893	Body mass index || id:ieu-a-974	36	-0.152662	0.0373517	4.36679e-05	0.000112333	-0.00433758	0.00366462	0.244767	Breast cancer (Combined Oncoarray; iCOGS; GWAS meta analysis) || id:ieu-a-1126	Cholesterol to total lipids ratio in medium HDL || id:ebi-a-GCST90092893	78	0.0746654	0.0243014	0.00212294	0.025172	-0.000430499	0.00236943	0.856311	-1.90487	-0.0113986
20	Free cholesterol to total lipids ratio in medium HDL || id:ebi-a-GCST90092897	Body mass index || id:ieu-a-974	34	-0.159566	0.0339547	2.60967e-06	1.01532e-05	-0.00398312	0.0033556	0.243962	Breast cancer (Combined Oncoarray; iCOGS; GWAS meta analysis) || id:ieu-a-1126	Free cholesterol to total lipids ratio in medium HDL || id:ebi-a-GCST90092897	75	0.0795826	0.0238065	0.000829099	0.0187678	0.00182082	0.00235576	0.442063	-2.21242	-0.0126986
21	Phospholipids to total lipids ratio in medium HDL || id:ebi-a-GCST90092901	Body mass index || id:ieu-a-974	34	0.170201	0.0335237	3.83371e-07	2.38648e-06	0.00219295	0.00336312	0.519021	Breast cancer (Combined Oncoarray; iCOGS; GWAS meta analysis) || id:ieu-a-1126	Phospholipids to total lipids ratio in medium HDL || id:ebi-a-GCST90092901	74	-0.0879054	0.0296983	0.00307694	0.0302918	0.00129261	0.00277732	0.643038	-2.38445	-0.0149616
22	Triglycerides to total lipids ratio in medium HDL || id:ebi-a-GCST90092903	Body mass index || id:ieu-a-974	37	0.12378	0.0359647	0.000578043	0.00117018	0.00443731	0.00353348	0.217511	Breast cancer (Combined Oncoarray; iCOGS; GWAS meta analysis) || id:ieu-a-1126	Triglycerides to total lipids ratio in medium HDL || id:ebi-a-GCST90092903	67	-0.0625487	0.0227076	0.00587763	0.0395549	0.000536408	0.00249471	0.830426	-1.65688	-0.00774228
23	Triglyceride levels in medium VLDL || id:ebi-a-GCST90092926	Body mass index || id:ieu-a-974	37	0.0522544	0.0230771	0.0235533	0.0337056	0.00180315	0.00229813	0.437959	Breast cancer (Combined Oncoarray; iCOGS; GWAS meta analysis) || id:ieu-a-1126	Triglyceride levels in medium VLDL || id:ebi-a-GCST90092926	57	-0.0731823	0.026036	0.00494162	0.0384519	-0.000100588	0.0025777	0.969014	-1.6959	-0.0038241
24	Triglyceride levels in small HDL || id:ebi-a-GCST90092954	Body mass index || id:ieu-a-974	37	0.100676	0.0304804	0.0009567	0.00183245	0.00403147	0.00298499	0.185498	Breast cancer (Combined Oncoarray; iCOGS; GWAS meta analysis) || id:ieu-a-1126	Triglyceride levels in small HDL || id:ebi-a-GCST90092954	63	-0.0861356	0.02288	0.000166774	0.0141753	-0.00325539	0.00253401	0.203762	-2.37779	-0.00867176
25	Total triglycerides levels || id:ebi-a-GCST90092992	Body mass index || id:ieu-a-974	37	0.0702828	0.0227893	0.00204221	0.00353132	0.00170582	0.00227113	0.45762	Breast cancer (Combined Oncoarray; iCOGS; GWAS meta analysis) || id:ieu-a-1126	Total triglycerides levels || id:ebi-a-GCST90092992	63	-0.0703728	0.0254519	0.00569344	0.0393797	0.00028055	0.00253413	0.912211	-2.05841	-0.004946
26	Triglyceride levels in VLDL || id:ebi-a-GCST90093003	Body mass index || id:ieu-a-974	37	0.0758882	0.0225813	0.000777543	0.00154886	0.0020507	0.00224184	0.366589	Breast cancer (Combined Oncoarray; iCOGS; GWAS meta analysis) || id:ieu-a-1126	Triglyceride levels in VLDL || id:ebi-a-GCST90093003	61	-0.0707072	0.0264355	0.00747948	0.0465598	-0.000275056	0.00255738	0.914715	-2.11601	-0.00536584
27	Cholesteryl ester levels in very large HDL || id:ebi-a-GCST90093006	Body mass index || id:ieu-a-974	34	-0.21285	0.0265911	1.19898e-15	4.97578e-14	-0.00415397	0.00254139	0.111949	Breast cancer (Combined Oncoarray; iCOGS; GWAS meta analysis) || id:ieu-a-1126	Cholesteryl ester levels in very large HDL || id:ebi-a-GCST90093006	83	0.0650898	0.0233589	0.00532786	0.0393797	-0.00109912	0.00217102	0.614043	-2.364	-0.0138543
28	Free cholesterol to total lipids ratio in very large HDL || id:ebi-a-GCST90093009	Body mass index || id:ieu-a-974	34	0.200934	0.0260691	1.28061e-14	4.55532e-13	0.00547684	0.00240583	0.0296467	Breast cancer (Combined Oncoarray; iCOGS; GWAS meta analysis) || id:ieu-a-1126	Free cholesterol to total lipids ratio in very large HDL || id:ebi-a-GCST90093009	75	-0.069252	0.0236278	0.00337915	0.0302918	-0.00127739	0.00211198	0.547165	-2.53565	-0.0139151
29	Total lipid levels in very large HDL || id:ebi-a-GCST90093010	Body mass index || id:ieu-a-974	35	-0.17526	0.0331241	1.21653e-07	1.12191e-06	-0.00545238	0.0031966	0.0974647	Breast cancer (Combined Oncoarray; iCOGS; GWAS meta analysis) || id:ieu-a-1126	Total lipid levels in very large HDL || id:ebi-a-GCST90093010	72	0.0708866	0.0225173	0.00164341	0.0212118	-0.00162755	0.00200163	0.418911	-2.06345	-0.0124236
30	Concentration of very large HDL particles || id:ebi-a-GCST90093011	Body mass index || id:ieu-a-974	35	-0.181716	0.033084	3.96117e-08	4.28839e-07	-0.00525469	0.00320239	0.110324	Breast cancer (Combined Oncoarray; iCOGS; GWAS meta analysis) || id:ieu-a-1126	Concentration of very large HDL particles || id:ebi-a-GCST90093011	78	0.0657379	0.024128	0.00643902	0.0421925	-0.00161779	0.00218883	0.462115	-1.92126	-0.0119456
31	Phospholipid levels in very large HDL || id:ebi-a-GCST90093012	Body mass index || id:ieu-a-974	35	-0.167813	0.0324737	2.37053e-07	1.70712e-06	-0.00581912	0.00310821	0.0700665	Breast cancer (Combined Oncoarray; iCOGS; GWAS meta analysis) || id:ieu-a-1126	Phospholipid levels in very large HDL || id:ebi-a-GCST90093012	68	0.0748942	0.0235882	0.00149804	0.0212118	-0.00120089	0.00212625	0.57413	-2.1939	-0.0125682
32	Phospholipids to total lipids ratio in very large HDL || id:ebi-a-GCST90093013	Body mass index || id:ieu-a-974	37	-0.146728	0.0306263	1.66018e-06	7.29323e-06	-0.00770797	0.00278707	0.0090083	Breast cancer (Combined Oncoarray; iCOGS; GWAS meta analysis) || id:ieu-a-1126	Phospholipids to total lipids ratio in very large HDL || id:ebi-a-GCST90093013	59	0.0654407	0.023598	0.00555175	0.0393797	-0.00154258	0.00220428	0.486891	-2.02076	-0.009602
33	Triglycerides to total lipids ratio in very large HDL || id:ebi-a-GCST90093015	Body mass index || id:ieu-a-974	37	0.139561	0.0321756	1.4413e-05	4.48605e-05	0.00441667	0.00314459	0.168974	Breast cancer (Combined Oncoarray; iCOGS; GWAS meta analysis) || id:ieu-a-1126	Triglycerides to total lipids ratio in very large HDL || id:ebi-a-GCST90093015	62	-0.0903614	0.0249436	0.000291618	0.0141753	-0.00160805	0.00279773	0.567596	-2.50994	-0.0126109
34	Cholesterol levels in very large VLDL || id:ebi-a-GCST90093016	Body mass index || id:ieu-a-974	37	0.0586012	0.0254743	0.0214251	0.0310166	0.00401628	0.0024673	0.112537	Breast cancer (Combined Oncoarray; iCOGS; GWAS meta analysis) || id:ieu-a-1126	Cholesterol levels in very large VLDL || id:ebi-a-GCST90093016	53	-0.0808738	0.0280373	0.00392029	0.0336605	7.77881e-05	0.0029832	0.979299	-1.74574	-0.0047393
35	Free cholesterol levels in very large VLDL || id:ebi-a-GCST90093020	Body mass index || id:ieu-a-974	37	0.0742655	0.0243521	0.00229103	0.00393425	0.00339883	0.0023779	0.161771	Breast cancer (Combined Oncoarray; iCOGS; GWAS meta analysis) || id:ieu-a-1126	Free cholesterol levels in very large VLDL || id:ebi-a-GCST90093020	56	-0.0746201	0.0269571	0.00563835	0.0393797	-0.00090347	0.00267791	0.737139	-2.04868	-0.0055417
36	Total lipid levels in very large VLDL || id:ebi-a-GCST90093022	Body mass index || id:ieu-a-974	37	0.0871785	0.0239835	0.000278048	0.000602034	0.0033201	0.00234306	0.165325	Breast cancer (Combined Oncoarray; iCOGS; GWAS meta analysis) || id:ieu-a-1126	Total lipid levels in very large VLDL || id:ebi-a-GCST90093022	58	-0.0790783	0.0262155	0.00255731	0.0276856	-0.00141077	0.00267704	0.600282	-2.3414	-0.00689393
37	Concentration of very large VLDL particles || id:ebi-a-GCST90093023	Body mass index || id:ieu-a-974	37	0.0894168	0.0244886	0.000260845	0.00056974	0.0034959	0.00238802	0.152136	Breast cancer (Combined Oncoarray; iCOGS; GWAS meta analysis) || id:ieu-a-1126	Concentration of very large VLDL particles || id:ebi-a-GCST90093023	61	-0.076581	0.0261505	0.00340631	0.0302918	-6.58538e-05	0.00262754	0.980089	-2.30764	-0.00684763
38	Phospholipid levels in very large VLDL || id:ebi-a-GCST90093024	Body mass index || id:ieu-a-974	37	0.0833455	0.0246022	0.000704752	0.00141519	0.00343209	0.0024024	0.161981	Breast cancer (Combined Oncoarray; iCOGS; GWAS meta analysis) || id:ieu-a-1126	Phospholipid levels in very large VLDL || id:ebi-a-GCST90093024	58	-0.0765053	0.0267127	0.00418329	0.0347213	-0.00095702	0.00269411	0.723754	-2.20254	-0.00637637

## Sheet: ST8
	Supplementary Table 8. The mediators between body mass index and ER+ breast cancer were screened according to their P-value (p<0.05) after the FDR corrected.
	The impact of body mass index (id:ieu-a-974) on potential mediators										The impact of potential mediators on ER+ breast cancer (id:ieu-a-1127)
	outcome	exposure	Number of SNPs	IVW_Beta	IVW_se	IVW_pval	IVW_q_value	egger_intercept	se	pval	outcome	exposure	Number of SNPs	IVW_Beta	IVW_se	IVW_pval	IVW_q_value	egger_intercept	se	pval	Z	BMI_IVW_Beta * ER+_IVW_Beta
1	HDL cholesterol levels || id:ebi-a-GCST90092822	Body mass index || id:ieu-a-974	34	-0.173063	0.0347805	6.49624e-07	3.30115e-06	-0.00346469	0.00345817	0.323916	ER+ Breast cancer (Combined Oncoarray; iCOGS; GWAS meta analysis) || id:ieu-a-1127	HDL cholesterol levels || id:ebi-a-GCST90092822	72	0.0965137	0.0285419	0.000720962	0.0269626	0.00322948	0.00274147	0.242782	-2.52325	-0.0167029
2	Cholesteryl ester levels in HDL || id:ebi-a-GCST90092823	Body mass index || id:ieu-a-974	34	-0.173433	0.0350209	7.33488e-07	3.65277e-06	-0.00330947	0.00348749	0.349756	ER+ Breast cancer (Combined Oncoarray; iCOGS; GWAS meta analysis) || id:ieu-a-1127	Cholesteryl ester levels in HDL || id:ebi-a-GCST90092823	76	0.0968154	0.028447	0.000665625	0.0269626	0.00267574	0.00261445	0.309433	-2.51776	-0.016791
3	Average diameter for HDL particles || id:ebi-a-GCST90092828	Body mass index || id:ieu-a-974	35	-0.176935	0.0335222	1.305e-07	1.16052e-06	-0.00653069	0.00317702	0.0478039	ER+ Breast cancer (Combined Oncoarray; iCOGS; GWAS meta analysis) || id:ieu-a-1127	Average diameter for HDL particles || id:ebi-a-GCST90092828	82	0.073824	0.0264175	0.00519789	0.0404461	-0.000742794	0.00231487	0.749138	-2.09205	-0.013062
4	Free cholesterol to total lipids ratio in IDL || id:ebi-a-GCST90092836	Body mass index || id:ieu-a-974	37	-0.0691146	0.0308945	0.0252786	0.0359679	-0.000135205	0.00310351	0.965499	ER+ Breast cancer (Combined Oncoarray; iCOGS; GWAS meta analysis) || id:ieu-a-1127	Free cholesterol to total lipids ratio in IDL || id:ebi-a-GCST90092836	49	0.0996595	0.0350071	0.00441562	0.0379134	-0.000275912	0.0031615	0.930826	-1.68394	-0.00688792
5	Cholesterol levels in large HDL || id:ebi-a-GCST90092844	Body mass index || id:ieu-a-974	33	-0.211846	0.024722	1.04271e-17	8.65451e-16	-0.00371116	0.00237446	0.128217	ER+ Breast cancer (Combined Oncoarray; iCOGS; GWAS meta analysis) || id:ieu-a-1127	Cholesterol levels in large HDL || id:ebi-a-GCST90092844	94	0.0820578	0.0266265	0.00205743	0.02747	-9.21647e-05	0.00232334	0.968443	-3.06333	-0.0173836
6	Cholesterol to total lipids ratio in large HDL || id:ebi-a-GCST90092845	Body mass index || id:ieu-a-974	35	-0.181553	0.0346438	1.60083e-07	1.28583e-06	-0.00241418	0.00346177	0.490447	ER+ Breast cancer (Combined Oncoarray; iCOGS; GWAS meta analysis) || id:ieu-a-1127	Cholesterol to total lipids ratio in large HDL || id:ebi-a-GCST90092845	76	0.0840046	0.0269926	0.00185739	0.02747	-0.00168458	0.00240713	0.486229	-2.2811	-0.0152513
7	Cholesteryl ester levels in large HDL || id:ebi-a-GCST90092846	Body mass index || id:ieu-a-974	33	-0.214122	0.0251027	1.4656e-17	9.12333e-16	-0.00361496	0.00241855	0.145109	ER+ Breast cancer (Combined Oncoarray; iCOGS; GWAS meta analysis) || id:ieu-a-1127	Cholesteryl ester levels in large HDL || id:ebi-a-GCST90092846	95	0.0915549	0.0262953	0.000498074	0.0269626	0.000600898	0.00226628	0.791482	-3.32859	-0.0196039
8	Cholesteryl esters to total lipids ratio in large HDL || id:ebi-a-GCST90092847	Body mass index || id:ieu-a-974	35	-0.183039	0.0336281	5.23831e-08	5.43474e-07	-0.00195877	0.00336778	0.564775	ER+ Breast cancer (Combined Oncoarray; iCOGS; GWAS meta analysis) || id:ieu-a-1127	Cholesteryl esters to total lipids ratio in large HDL || id:ebi-a-GCST90092847	69	0.0939262	0.0289206	0.00116331	0.0269626	-0.000821445	0.00256413	0.749693	-2.55531	-0.0171921
9	Free cholesterol levels in large HDL || id:ebi-a-GCST90092848	Body mass index || id:ieu-a-974	33	-0.200196	0.0233624	1.04252e-17	8.65451e-16	-0.00402064	0.00221604	0.0793155	ER+ Breast cancer (Combined Oncoarray; iCOGS; GWAS meta analysis) || id:ieu-a-1127	Free cholesterol levels in large HDL || id:ebi-a-GCST90092848	81	0.0783863	0.0264426	0.00303277	0.0323719	0.000837454	0.00243789	0.732123	-3.0675	-0.0156926
10	Total lipid levels in large HDL || id:ebi-a-GCST90092850	Body mass index || id:ieu-a-974	33	-0.199037	0.0242466	2.23342e-16	1.11224e-14	-0.0041492	0.00230124	0.0811118	ER+ Breast cancer (Combined Oncoarray; iCOGS; GWAS meta analysis) || id:ieu-a-1127	Total lipid levels in large HDL || id:ebi-a-GCST90092850	85	0.0789686	0.0273729	0.00391515	0.037495	0.000472414	0.00245681	0.847987	-2.97235	-0.0157176
11	Concentration of large HDL particles || id:ebi-a-GCST90092851	Body mass index || id:ieu-a-974	33	-0.210683	0.0238199	9.16577e-19	2.28228e-16	-0.0039512	0.00226786	0.0913776	ER+ Breast cancer (Combined Oncoarray; iCOGS; GWAS meta analysis) || id:ieu-a-1127	Concentration of large HDL particles || id:ebi-a-GCST90092851	87	0.0880358	0.0261547	0.000762768	0.0269626	0.00223559	0.00232765	0.339555	-3.35919	-0.0185477
12	Phospholipid levels in large HDL || id:ebi-a-GCST90092852	Body mass index || id:ieu-a-974	33	-0.183567	0.0245837	8.2021e-14	2.04232e-12	-0.00435771	0.00232431	0.0702635	ER+ Breast cancer (Combined Oncoarray; iCOGS; GWAS meta analysis) || id:ieu-a-1127	Phospholipid levels in large HDL || id:ebi-a-GCST90092852	75	0.0868917	0.0272126	0.00140768	0.0269626	0.00174309	0.00257832	0.501142	-3.13079	-0.0159505
13	Triglycerides to total lipids ratio in large HDL || id:ebi-a-GCST90092855	Body mass index || id:ieu-a-974	37	0.145149	0.0385143	0.000164099	0.00037146	0.00468869	0.00378604	0.223804	ER+ Breast cancer (Combined Oncoarray; iCOGS; GWAS meta analysis) || id:ieu-a-1127	Triglycerides to total lipids ratio in large HDL || id:ebi-a-GCST90092855	66	-0.081443	0.0254664	0.00138355	0.0269626	-0.00233029	0.00261836	0.376809	-1.98257	-0.0118214
14	Free cholesterol levels in large VLDL || id:ebi-a-GCST90092872	Body mass index || id:ieu-a-974	37	0.0763593	0.0247413	0.00202661	0.00352885	0.00362842	0.00240852	0.140914	ER+ Breast cancer (Combined Oncoarray; iCOGS; GWAS meta analysis) || id:ieu-a-1127	Free cholesterol levels in large VLDL || id:ebi-a-GCST90092872	54	-0.10073	0.0301453	0.000833311	0.0269626	-0.000791037	0.00316991	0.803922	-2.15075	-0.00769169
15	Total lipid levels in large VLDL || id:ebi-a-GCST90092874	Body mass index || id:ieu-a-974	37	0.0715564	0.0234822	0.0023094	0.00393863	0.00283427	0.0023098	0.227988	ER+ Breast cancer (Combined Oncoarray; iCOGS; GWAS meta analysis) || id:ieu-a-1127	Total lipid levels in large VLDL || id:ebi-a-GCST90092874	59	-0.0975457	0.0298205	0.0010713	0.0269626	-0.00209862	0.00289276	0.471129	-2.07782	-0.00698002
16	Concentration of large VLDL particles || id:ebi-a-GCST90092875	Body mass index || id:ieu-a-974	37	0.0753027	0.023574	0.00140166	0.00256628	0.00296442	0.00231454	0.208693	ER+ Breast cancer (Combined Oncoarray; iCOGS; GWAS meta analysis) || id:ieu-a-1127	Concentration of large VLDL particles || id:ebi-a-GCST90092875	59	-0.0936391	0.0291675	0.00132553	0.0269626	-0.00162115	0.00293436	0.582785	-2.16468	-0.00705128
17	Phospholipid levels in large VLDL || id:ebi-a-GCST90092876	Body mass index || id:ieu-a-974	37	0.081157	0.0252624	0.00131555	0.00242647	0.00362058	0.00246283	0.15047	ER+ Breast cancer (Combined Oncoarray; iCOGS; GWAS meta analysis) || id:ieu-a-1127	Phospholipid levels in large VLDL || id:ebi-a-GCST90092876	59	-0.0919772	0.0297885	0.00201728	0.02747	-0.000670971	0.00302128	0.825044	-2.18134	-0.0074646
18	Triglyceride levels in large VLDL || id:ebi-a-GCST90092878	Body mass index || id:ieu-a-974	37	0.0726802	0.022316	0.00112653	0.00212505	0.00208965	0.00221386	0.351695	ER+ Breast cancer (Combined Oncoarray; iCOGS; GWAS meta analysis) || id:ieu-a-1127	Triglyceride levels in large VLDL || id:ebi-a-GCST90092878	59	-0.0868694	0.0310336	0.00512283	0.0404461	-0.0016452	0.00299141	0.584486	-2.00678	-0.00631368
19	Cholesterol to total lipids ratio in medium HDL || id:ebi-a-GCST90092893	Body mass index || id:ieu-a-974	36	-0.152662	0.0373517	4.36679e-05	0.000112333	-0.00433758	0.00366462	0.244767	ER+ Breast cancer (Combined Oncoarray; iCOGS; GWAS meta analysis) || id:ieu-a-1127	Cholesterol to total lipids ratio in medium HDL || id:ebi-a-GCST90092893	78	0.0844499	0.026439	0.00140245	0.0269626	0.000410849	0.00258008	0.873903	-2.1053	-0.0128923
20	Cholesteryl esters to total lipids ratio in medium HDL || id:ebi-a-GCST90092895	Body mass index || id:ieu-a-974	37	-0.136397	0.0336295	4.99478e-05	0.00012437	-0.00348278	0.00332624	0.302248	ER+ Breast cancer (Combined Oncoarray; iCOGS; GWAS meta analysis) || id:ieu-a-1127	Cholesteryl esters to total lipids ratio in medium HDL || id:ebi-a-GCST90092895	71	0.0771934	0.028057	0.00593577	0.0434708	0.000586845	0.00283234	0.836468	-2.07566	-0.010529
21	Free cholesterol to total lipids ratio in medium HDL || id:ebi-a-GCST90092897	Body mass index || id:ieu-a-974	34	-0.159566	0.0339547	2.60967e-06	1.01532e-05	-0.00398312	0.0033556	0.243962	ER+ Breast cancer (Combined Oncoarray; iCOGS; GWAS meta analysis) || id:ieu-a-1127	Free cholesterol to total lipids ratio in medium HDL || id:ebi-a-GCST90092897	75	0.0819729	0.0272252	0.00260457	0.029479	0.00153338	0.00270237	0.57217	-2.23223	-0.0130801
22	Triglycerides to total lipids ratio in medium HDL || id:ebi-a-GCST90092903	Body mass index || id:ieu-a-974	37	0.12378	0.0359647	0.000578043	0.00117018	0.00443731	0.00353348	0.217511	ER+ Breast cancer (Combined Oncoarray; iCOGS; GWAS meta analysis) || id:ieu-a-1127	Triglycerides to total lipids ratio in medium HDL || id:ebi-a-GCST90092903	67	-0.0707648	0.0261104	0.00672397	0.0460016	-0.000722848	0.00287014	0.801951	-1.8173	-0.00875928
23	Triglyceride levels in medium VLDL || id:ebi-a-GCST90092926	Body mass index || id:ieu-a-974	37	0.0522544	0.0230771	0.0235533	0.0337056	0.00180315	0.00229813	0.437959	ER+ Breast cancer (Combined Oncoarray; iCOGS; GWAS meta analysis) || id:ieu-a-1127	Triglyceride levels in medium VLDL || id:ebi-a-GCST90092926	57	-0.0909521	0.0309458	0.00329188	0.0327871	-0.00153247	0.00306127	0.618649	-1.55212	-0.00475265
24	Triglyceride levels in small HDL || id:ebi-a-GCST90092954	Body mass index || id:ieu-a-974	37	0.100676	0.0304804	0.0009567	0.00183245	0.00403147	0.00298499	0.185498	ER+ Breast cancer (Combined Oncoarray; iCOGS; GWAS meta analysis) || id:ieu-a-1127	Triglyceride levels in small HDL || id:ebi-a-GCST90092954	63	-0.0983056	0.0268036	0.000244814	0.0269626	-0.00409613	0.00296271	0.171841	-2.44691	-0.00989698
[truncated: 11 more rows]

## Sheet: ST9
	Supplementary Table 9. The mediators between body mass index and ER- breast cancer were screened according to their P-value (p<0.05) before the FDR corrected.
[truncated: 17 more rows]
